# Supplementary material for: ﻿Taxonomic notes of jumping spiders (Araneae, Salticidae) from Guangxi, Hainan, Sichuan, Xizang and Yunnan, China
Source: Zookeys. 2024 Dec 17;1221:205–77. doi: 10.3897/zookeys.1221.135640 (PMC11669013; doi:10.3897/zookeys.1221.135640)
Supplement: XML Treatment for Dendroicius [file zookeys.1221.135640-treatment3.xml]

<!DOCTYPE tp:taxon-treatment
  PUBLIC "-//TaxonX//DTD Taxonomic Treatment Publishing DTD v0 20100105//EN" "tax-treatment-NSO.dtd">
<tp:taxon-treatment xmlns:tp="http://www.plazi.org/taxpub"><tp:treatment-meta><kwd-group><label>Taxon classification</label><kwd>
                <named-content content-type="kingdom">Animalia</named-content>
              </kwd><kwd>
                <named-content content-type="order">Araneae</named-content>
              </kwd><kwd>
                <named-content content-type="family">Salticidae</named-content>
              </kwd></kwd-group><mixed-citation publication-type="journal"><person-group><name><surname>Wang</surname><given-names>Cheng</given-names></name><name><surname>Mi</surname><given-names>Xiaoqi</given-names></name><name><surname>Li</surname><given-names>Shuqiang</given-names></name><name><surname>Xu</surname><given-names>Xiang</given-names></name></person-group><article-title>﻿Taxonomic notes of jumping spiders (<tp:taxon-name><tp:taxon-name-part taxon-name-part-type="order">Araneae</tp:taxon-name-part></tp:taxon-name>, <tp:taxon-name><tp:taxon-name-part taxon-name-part-type="family">Salticidae</tp:taxon-name-part></tp:taxon-name>) from Guangxi, Hainan, Sichuan, Xizang and Yunnan, China</article-title><source>Zookeys</source><day>17</day><month>12</month><year>2024</year><volume>1221</volume><fpage>205</fpage><lpage>277</lpage><pub-id pub-id-type="doi">10.3897/zookeys.1221.135640</pub-id></mixed-citation></tp:treatment-meta><tp:nomenclature><label>﻿Genus</label><tp:taxon-name>
              <object-id xmlns:xlink="http://www.w3.org/1999/xlink" content-type="arpha" xlink:type="simple">5D0C1179-375C-52C1-B933-3378457AB8D0</object-id>
              <tp:taxon-name-part taxon-name-part-type="genus" reg="Dendroicius">Dendroicius</tp:taxon-name-part>
            </tp:taxon-name><tp:taxon-authority>Lin &amp; Li, 2020</tp:taxon-authority></tp:nomenclature><tp:treatment-sec sec-type="type species" id="SECID0EZRAE"><title>Type species.</title><p><italic><tp:taxon-name><tp:taxon-name-part taxon-name-part-type="genus" reg="Dendroicius">Dendroicius</tp:taxon-name-part><tp:taxon-name-part taxon-name-part-type="species" reg="hotaruae">hotaruae</tp:taxon-name-part></tp:taxon-name></italic> Lin &amp; Li, 2020; type locality Menglun Township, Mengla County, Yunnan, China.</p></tp:treatment-sec><tp:treatment-sec sec-type="comments" id="SECID0EKSAE"><title>Comments.</title><p>This monotypic genus was not placed in any of the subfamilies and tribes of <tp:taxon-name><tp:taxon-name-part taxon-name-part-type="family">Salticidae</tp:taxon-name-part></tp:taxon-name>. Judging from the conformation of the male palp, and particularly in having a tegular bump, it belongs to <tp:taxon-name><tp:taxon-name-part taxon-name-part-type="tribe">Chrysillini</tp:taxon-name-part></tp:taxon-name> Simon, 1901. It is only known from the original description (<xref ref-type="bibr" rid="B35">WSC 2024</xref>).</p></tp:treatment-sec><ref-list><ref id="B35"><mixed-citation xmlns:xlink="http://www.w3.org/1999/xlink" xlink:type="simple">World Spider Catalog (<year>2024</year>) World Spider Catalog. Version 25.0. Natural History Museum Bern, <ext-link xlink:href="http://wsc.nmbe.ch" ext-link-type="uri" xlink:type="simple">http://wsc.nmbe.ch</ext-link>. [accessed on 3 Jul.2024] <ext-link xlink:href="10.24436/2" ext-link-type="doi" xlink:type="simple">https://doi.org/10.24436/2</ext-link></mixed-citation></ref></ref-list></tp:taxon-treatment>
