# Supplementary material for: ﻿Taxonomic notes of jumping spiders (Araneae, Salticidae) from Guangxi, Hainan, Sichuan, Xizang and Yunnan, China
Source: Zookeys. 2024 Dec 17;1221:205–77. doi: 10.3897/zookeys.1221.135640 (PMC11669013; doi:10.3897/zookeys.1221.135640)
Supplement: XML Treatment for Irura qiuhangi [file zookeys.1221.135640-treatment8.xml]

<!DOCTYPE tp:taxon-treatment
  PUBLIC "-//TaxonX//DTD Taxonomic Treatment Publishing DTD v0 20100105//EN" "tax-treatment-NSO.dtd">
<tp:taxon-treatment xmlns:tp="http://www.plazi.org/taxpub"><tp:treatment-meta><kwd-group><label>Taxon classification</label><kwd>
                <named-content content-type="kingdom">Animalia</named-content>
              </kwd><kwd>
                <named-content content-type="order">Araneae</named-content>
              </kwd><kwd>
                <named-content content-type="family">Salticidae</named-content>
              </kwd></kwd-group><mixed-citation publication-type="journal"><person-group><name><surname>Wang</surname><given-names>Cheng</given-names></name><name><surname>Mi</surname><given-names>Xiaoqi</given-names></name><name><surname>Li</surname><given-names>Shuqiang</given-names></name><name><surname>Xu</surname><given-names>Xiang</given-names></name></person-group><article-title>﻿Taxonomic notes of jumping spiders (<tp:taxon-name><tp:taxon-name-part taxon-name-part-type="order">Araneae</tp:taxon-name-part></tp:taxon-name>, <tp:taxon-name><tp:taxon-name-part taxon-name-part-type="family">Salticidae</tp:taxon-name-part></tp:taxon-name>) from Guangxi, Hainan, Sichuan, Xizang and Yunnan, China</article-title><source>Zookeys</source><day>17</day><month>12</month><year>2024</year><volume>1221</volume><fpage>205</fpage><lpage>277</lpage><pub-id pub-id-type="doi">10.3897/zookeys.1221.135640</pub-id></mixed-citation></tp:treatment-meta><tp:nomenclature><label>﻿</label><tp:taxon-name>
              <object-id xmlns:xlink="http://www.w3.org/1999/xlink" content-type="arpha" xlink:type="simple">E0AB8AE6-1A8C-5B11-B605-DB1B81252241</object-id>
              <tp:taxon-name-part taxon-name-part-type="genus" reg="Irura">Irura</tp:taxon-name-part>
              <tp:taxon-name-part taxon-name-part-type="species" reg="qiuhangi">qiuhangi</tp:taxon-name-part>
              <object-id xmlns:xlink="http://www.w3.org/1999/xlink" content-type="zoobank" xlink:type="simple">https://zoobank.org/0743067C-2711-42DE-A8BB-61C2B7496F91</object-id>
            </tp:taxon-name><tp:taxon-status xmlns:xlink="http://www.w3.org/1999/xlink" xlink:type="simple">sp. nov.</tp:taxon-status><xref ref-type="fig" rid="F7">Figs 7</xref><xref ref-type="fig" rid="F8">, 8</xref><xref ref-type="fig" rid="F48">, 48</xref></tp:nomenclature><tp:treatment-sec sec-type="type material" id="SECID0EXTAG"><title>Type material.</title><p><bold><italic>Holotype</italic></bold> ♀ (<abbrev xmlns:xlink="http://www.w3.org/1999/xlink" xlink:title="Tongren University" id="ABBRID0ECUAG" xlink:type="simple">TRU</abbrev>-<abbrev xmlns:xlink="http://www.w3.org/1999/xlink" xlink:title="junction duct of spermatheca" id="ABBRID0EGUAG" xlink:type="simple">JS</abbrev> 0737), China: • Yunnan Province, Menghai County, Menghai Township, Manliang Village (<named-content xmlns:xlink="http://www.w3.org/1999/xlink" content-type="dwc:verbatimCoordinates" xlink:type="simple"><named-content content-type="geo-json" specific-use="{&#34;type&#34;:&#34;Point&#34;,&#34;coordinates&#34;:[100.472833,21.939333]}" id="NCID0ENUAG" xlink:type="simple">21°56.36'N, 100°28.37'E</named-content></named-content>, elevation undetailed), 18.III.2024, Hang Qiu leg. <bold><italic>Paratype</italic></bold> • 1 ♂ (<abbrev xmlns:xlink="http://www.w3.org/1999/xlink" xlink:title="Tongren University" id="ABBRID0EVUAG" xlink:type="simple">TRU</abbrev>-<abbrev xmlns:xlink="http://www.w3.org/1999/xlink" xlink:title="junction duct of spermatheca" id="ABBRID0EZUAG" xlink:type="simple">JS</abbrev> 0738), same data as for holotype.</p></tp:treatment-sec><tp:treatment-sec sec-type="etymology" id="SECID0E4UAG"><title>Etymology.</title><p>The specific name is a patronym in honor of the collector; noun (name) in the genitive case.</p></tp:treatment-sec><tp:treatment-sec sec-type="diagnosis" id="SECID0ECVAG"><title>Diagnosis.</title><p>The female of <italic><tp:taxon-name><tp:taxon-name-part taxon-name-part-type="genus" reg="Irura">Irura</tp:taxon-name-part><tp:taxon-name-part taxon-name-part-type="species" reg="qiuhangi">qiuhangi</tp:taxon-name-part></tp:taxon-name></italic> sp. nov. resembles that of <italic><tp:taxon-name><tp:taxon-name-part taxon-name-part-type="genus" reg="Irura">I.</tp:taxon-name-part><tp:taxon-name-part taxon-name-part-type="species" reg="uniprocessa">uniprocessa</tp:taxon-name-part></tp:taxon-name></italic> Mi &amp; Wang, 2016 in having a similar atrium (<abbrev xmlns:xlink="http://www.w3.org/1999/xlink" xlink:title="atrium" id="ABBRID0E5VAG" xlink:type="simple">At</abbrev>) and transversely extended anterior chamber of spermatheca (<abbrev xmlns:xlink="http://www.w3.org/1999/xlink" xlink:title="anterior chamber of spermatheca" id="ABBRID0ECWAG" xlink:type="simple">AS</abbrev>), but can be easily distinguished by the rounded posterior chamber of spermatheca (<abbrev xmlns:xlink="http://www.w3.org/1999/xlink" xlink:title="posterior chamber of spermatheca" id="ABBRID0EGWAG" xlink:type="simple">PS</abbrev>) (Fig. <xref ref-type="fig" rid="F8">8B</xref>) vs elongated (<xref ref-type="bibr" rid="B22">Mi and Wang 2016</xref>: figs 1G, 2e). The male of <italic><tp:taxon-name><tp:taxon-name-part taxon-name-part-type="genus" reg="Irura">I.</tp:taxon-name-part><tp:taxon-name-part taxon-name-part-type="species" reg="qiuhangi">qiuhangi</tp:taxon-name-part></tp:taxon-name></italic> sp. nov. resembles that of <italic><tp:taxon-name><tp:taxon-name-part taxon-name-part-type="genus" reg="Irura">I.</tp:taxon-name-part><tp:taxon-name-part taxon-name-part-type="species" reg="shendurney">shendurney</tp:taxon-name-part></tp:taxon-name></italic> Asima, Caleb &amp; Prasad, 2024 in the point of origin of the embolus (E) and the form of cymbial process (<abbrev xmlns:xlink="http://www.w3.org/1999/xlink" xlink:title="cymbial process" id="ABBRID0EIXAG" xlink:type="simple">CP</abbrev>), but can be easily distinguished by the absence of tibial apophysis (Fig. <xref ref-type="fig" rid="F7">7B, C</xref>) vs retrolateral apophysis present (<xref ref-type="bibr" rid="B2">Asima et al. 2024</xref>: figs 41, 44).</p><fig id="F7" position="float" orientation="portrait"><object-id xmlns:xlink="http://www.w3.org/1999/xlink" content-type="doi" xlink:type="simple">10.3897/zookeys.1221.135640.figure7</object-id><object-id xmlns:xlink="http://www.w3.org/1999/xlink" content-type="arpha" xlink:type="simple">9ABC2946-8FD0-5B96-BCEB-2F43EDECE9BE</object-id><label>Figure 7.</label><caption><p>Male palp of <italic><tp:taxon-name><tp:taxon-name-part taxon-name-part-type="genus" reg="Irura">Irura</tp:taxon-name-part><tp:taxon-name-part taxon-name-part-type="species" reg="qiuhangi">qiuhangi</tp:taxon-name-part></tp:taxon-name></italic> sp. nov., paratype (<abbrev xmlns:xlink="http://www.w3.org/1999/xlink" xlink:title="Tongren University" id="ABBRID0EHYAG" xlink:type="simple">TRU</abbrev>-<abbrev xmlns:xlink="http://www.w3.org/1999/xlink" xlink:title="junction duct of spermatheca" id="ABBRID0ELYAG" xlink:type="simple">JS</abbrev> 0738) <bold>A</bold> ventral <bold>B</bold> retrolateral <bold>C</bold> dorsal. Abbreviations: <abbrev xmlns:xlink="http://www.w3.org/1999/xlink" xlink:title="cymbial process" id="ABBRID0EVYAG" xlink:type="simple">CP</abbrev> cymbial process; E embolus; <abbrev xmlns:xlink="http://www.w3.org/1999/xlink" xlink:title="sperm duct" id="ABBRID0EZYAG" xlink:type="simple">SD</abbrev> sperm duct. Scale bars: 0.1 mm.</p></caption><graphic xmlns:xlink="http://www.w3.org/1999/xlink" xlink:href="zookeys-1221-205_article-135640__-g007.jpg" position="float" orientation="portrait" xlink:type="simple" id="oo_1201112.jpg"><uri content-type="original_file" xlink:type="simple">https://binary.pensoft.net/fig/1201112</uri></graphic></fig><fig id="F8" position="float" orientation="portrait"><object-id xmlns:xlink="http://www.w3.org/1999/xlink" content-type="doi" xlink:type="simple">10.3897/zookeys.1221.135640.figure8</object-id><object-id xmlns:xlink="http://www.w3.org/1999/xlink" content-type="arpha" xlink:type="simple">43BE3326-C5B0-5AC1-A154-E18FAF7744E9</object-id><label>Figure 8.</label><caption><p><italic><tp:taxon-name><tp:taxon-name-part taxon-name-part-type="genus" reg="Irura">Irura</tp:taxon-name-part><tp:taxon-name-part taxon-name-part-type="species" reg="qiuhangi">qiuhangi</tp:taxon-name-part></tp:taxon-name></italic> sp. nov., <bold>A</bold>, <bold>B</bold>, <bold>D</bold>–<bold>G</bold> female holotype and <bold>C</bold> male paratype (<abbrev xmlns:xlink="http://www.w3.org/1999/xlink" xlink:title="Tongren University" id="ABBRID0E6ZAG" xlink:type="simple">TRU</abbrev>-<abbrev xmlns:xlink="http://www.w3.org/1999/xlink" xlink:title="junction duct of spermatheca" id="ABBRID0ED1AG" xlink:type="simple">JS</abbrev> 0738) <bold>A</bold> epigyne, ventral <bold>B</bold> vulva, dorsal <bold>C</bold>, <bold>D</bold> habitus, dorsal <bold>E</bold> ditto, ventral <bold>F</bold> carapace, frontal <bold>G</bold> chelicera, posterior. Abbreviations: <abbrev xmlns:xlink="http://www.w3.org/1999/xlink" xlink:title="atrium" id="ABBRID0EV1AG" xlink:type="simple">At</abbrev> atrium; <abbrev xmlns:xlink="http://www.w3.org/1999/xlink" xlink:title="anterior chamber of spermatheca" id="ABBRID0EZ1AG" xlink:type="simple">AS</abbrev> anterior chamber of spermatheca; <abbrev xmlns:xlink="http://www.w3.org/1999/xlink" xlink:title="copulatory duct" id="ABBRID0E41AG" xlink:type="simple">CD</abbrev> copulatory duct; <abbrev xmlns:xlink="http://www.w3.org/1999/xlink" xlink:title="fertilization duct" id="ABBRID0EB2AG" xlink:type="simple">FD</abbrev> fertilization duct; <abbrev xmlns:xlink="http://www.w3.org/1999/xlink" xlink:title="posterior chamber of spermatheca" id="ABBRID0EF2AG" xlink:type="simple">PS</abbrev> posterior chamber of spermatheca; <abbrev xmlns:xlink="http://www.w3.org/1999/xlink" xlink:title="septum" id="ABBRID0EJ2AG" xlink:type="simple">Se</abbrev> septum. Scale bars: 0.1 mm (<bold>A, B, G</bold>); 0.5 mm (<bold>C–F</bold>).</p></caption><graphic xmlns:xlink="http://www.w3.org/1999/xlink" xlink:href="zookeys-1221-205_article-135640__-g008.jpg" position="float" orientation="portrait" xlink:type="simple" id="oo_1201113.jpg"><uri content-type="original_file" xlink:type="simple">https://binary.pensoft.net/fig/1201113</uri></graphic></fig></tp:treatment-sec><tp:treatment-sec sec-type="description" id="SECID0EW2AG"><title>Description.</title><p><bold>Female</bold> (Fig. <xref ref-type="fig" rid="F8">8A, B, D–G</xref>). Total length 2.65. Carapace 1.34 long, 1.44 wide. Abdomen 1.38 long, 1.53 wide. Eye sizes and interdistances: <abbrev xmlns:xlink="http://www.w3.org/1999/xlink" xlink:title="anterior median eye" id="ABBRID0EC3AG" xlink:type="simple">AME</abbrev> 0.30, <abbrev xmlns:xlink="http://www.w3.org/1999/xlink" xlink:title="anterior lateral eye" id="ABBRID0EG3AG" xlink:type="simple">ALE</abbrev> 0.17, <abbrev xmlns:xlink="http://www.w3.org/1999/xlink" xlink:title="posterior lateral eye" id="ABBRID0EK3AG" xlink:type="simple">PLE</abbrev> 0.16, <abbrev xmlns:xlink="http://www.w3.org/1999/xlink" xlink:title="anterior eye row width" id="ABBRID0EO3AG" xlink:type="simple">AERW</abbrev> 1.11, <abbrev xmlns:xlink="http://www.w3.org/1999/xlink" xlink:title="posterior eye row width" id="ABBRID0ES3AG" xlink:type="simple">PERW</abbrev> 1.34, <abbrev xmlns:xlink="http://www.w3.org/1999/xlink" xlink:title="eye field length" id="ABBRID0EW3AG" xlink:type="simple">EFL</abbrev> 0.49. Legs: I 3.63 (1.05, 0.75, 0.98, 0.50, 0.35), II (0.75, 0.45, 0.45, 0.40, missing), III 2.12 (0.65, 0.38, 0.43, 0.38, 0.28), IV (0.88, 0.43, 0.53, missing, missing). Carapace orange-brown, with pair of round dots behind PMEs, followed by oval, brown patch, covered with pale brown long setae and scales. Chelicerae red-brown, incised on base of anterior surface, with two promarginal teeth and one retromarginal fissidentate tooth with four cusps. Leg I robust, with two pairs of ventral spines on tibiae and metatarsi. Abdomen oval, dorsum pale yellow, with two pairs of large depressions; venter pale, with small pale brown dots medially.</p><p><bold><italic>Epigyne</italic></bold> (Fig. <xref ref-type="fig" rid="F8">8A, B</xref>) ~ 1.8× wider than long; atrium (<abbrev xmlns:xlink="http://www.w3.org/1999/xlink" xlink:title="atrium" id="ABBRID0EF4AG" xlink:type="simple">At</abbrev>) almost square, divided by narrow septum (<abbrev xmlns:xlink="http://www.w3.org/1999/xlink" xlink:title="septum" id="ABBRID0EJ4AG" xlink:type="simple">Se</abbrev>); copulatory openings (<abbrev xmlns:xlink="http://www.w3.org/1999/xlink" xlink:title="copulatory opening" id="ABBRID0EN4AG" xlink:type="simple">CO</abbrev>) beneath lateral portions of atrium; copulatory ducts (<abbrev xmlns:xlink="http://www.w3.org/1999/xlink" xlink:title="copulatory duct" id="ABBRID0ER4AG" xlink:type="simple">CD</abbrev>) weakly sclerotized, curved at base, and connected to distal ends of junction ducts of spermathecae (<abbrev xmlns:xlink="http://www.w3.org/1999/xlink" xlink:title="junction duct of spermatheca" id="ABBRID0EV4AG" xlink:type="simple">JS</abbrev>); spermathecae (S) divided into transversely extending, kidney-shaped anterior chamber (<abbrev xmlns:xlink="http://www.w3.org/1999/xlink" xlink:title="anterior chamber of spermatheca" id="ABBRID0EZ4AG" xlink:type="simple">AS</abbrev>) and round posterior chamber (<abbrev xmlns:xlink="http://www.w3.org/1999/xlink" xlink:title="posterior chamber of spermatheca" id="ABBRID0E44AG" xlink:type="simple">PS</abbrev>); fertilization ducts (<abbrev xmlns:xlink="http://www.w3.org/1999/xlink" xlink:title="fertilization duct" id="ABBRID0EB5AG" xlink:type="simple">FD</abbrev>) originating from antero-inner portions of posterior chamber of spermatheca.</p><p><bold>Male</bold> (Figs <xref ref-type="fig" rid="F7">7</xref>, <xref ref-type="fig" rid="F8">8C</xref>). Total length 2.62. Carapace 1.38 long, 1.58 wide. Abdomen 1.35 long, 1.68 wide. Eye sizes and interdistances: <abbrev xmlns:xlink="http://www.w3.org/1999/xlink" xlink:title="anterior median eye" id="ABBRID0ER5AG" xlink:type="simple">AME</abbrev> 0.31, <abbrev xmlns:xlink="http://www.w3.org/1999/xlink" xlink:title="anterior lateral eye" id="ABBRID0EV5AG" xlink:type="simple">ALE</abbrev> 0.18, <abbrev xmlns:xlink="http://www.w3.org/1999/xlink" xlink:title="posterior lateral eye" id="ABBRID0EZ5AG" xlink:type="simple">PLE</abbrev> 0.17, <abbrev xmlns:xlink="http://www.w3.org/1999/xlink" xlink:title="anterior eye row width" id="ABBRID0E45AG" xlink:type="simple">AERW</abbrev> 1.19, <abbrev xmlns:xlink="http://www.w3.org/1999/xlink" xlink:title="posterior eye row width" id="ABBRID0EB6AG" xlink:type="simple">PERW</abbrev> 1.50, <abbrev xmlns:xlink="http://www.w3.org/1999/xlink" xlink:title="eye field length" id="ABBRID0EF6AG" xlink:type="simple">EFL</abbrev> 0.61. Legs: I 4.75 (1.50, 1.15, 1.00, 0.65, 0.45), II 2.68 (0.90, 0.50, 0.50, 0.48, 0.30), III 2.19 (0.75, 0.38, 0.38, 0.40, 0.28), IV 2.70 (0.90, 0.50, 0.50, 0.50, 0.30). Carapace (Fig. <xref ref-type="fig" rid="F8">8C</xref>) red-brown, with central irregular dark patch on cephalon, covered with dense thin setae and scales. Abdomen (Fig. <xref ref-type="fig" rid="F8">8C</xref>) oval, dorsum with irregular brown patch, and without similar large shallow depressions as in female; venter brown.</p><p><bold><italic>Palp</italic></bold> (Fig. <xref ref-type="fig" rid="F7">7A–C</xref>): femur length/width ratio ca 2.8; patella ~ 1.4× longer than wide; tibia slightly longer than wide, lacking apophyses; cymbium ~ 2× longer than wide, with sizeable baso-retrolateral process (<abbrev xmlns:xlink="http://www.w3.org/1999/xlink" xlink:title="cymbial process" id="ABBRID0E36AG" xlink:type="simple">CP</abbrev>) curved medially and with pointed end; tegulum flat, almost round, with sperm duct (<abbrev xmlns:xlink="http://www.w3.org/1999/xlink" xlink:title="sperm duct" id="ABBRID0EAABG" xlink:type="simple">SD</abbrev>) extending along submargin; embolus (E) originating at ca 10 o’clock position, ~ 5/6 tegular length, flagelliform.</p></tp:treatment-sec><tp:treatment-sec sec-type="distribution" id="SECID0EEABG"><title>Distribution.</title><p>Known only from the type locality in Yunnan, China (Fig. <xref ref-type="fig" rid="F48">48</xref>).</p></tp:treatment-sec><tp:treatment-sec sec-type="comments" id="SECID0EOABG"><title>Comments.</title><p>As the female can be more easily distinguished from other congeners than the male, it was chosen as the holotype.</p></tp:treatment-sec><tp:treatment-sec><!--Section generated to contain objects referenced in tp:taxon-treatment.--><fig id="F48" position="float" orientation="portrait"><object-id xmlns:xlink="http://www.w3.org/1999/xlink" content-type="doi" xlink:type="simple">10.3897/zookeys.1221.135640.figure48</object-id><object-id xmlns:xlink="http://www.w3.org/1999/xlink" content-type="arpha" xlink:type="simple">E6184E58-DA76-5F8F-BC12-B21A1AFC7DAF</object-id><label>Figure 48.</label><caption><p>Distributional records of <italic><tp:taxon-name><tp:taxon-name-part taxon-name-part-type="genus" reg="Irura">Irura</tp:taxon-name-part><tp:taxon-name-part taxon-name-part-type="species" reg="qiuhangi">qiuhangi</tp:taxon-name-part></tp:taxon-name></italic> sp. nov., <italic><tp:taxon-name><tp:taxon-name-part taxon-name-part-type="genus" reg="Myrmarachne">Myrmarachne</tp:taxon-name-part><tp:taxon-name-part taxon-name-part-type="species" reg="kuan">kuan</tp:taxon-name-part></tp:taxon-name></italic> sp. nov., <italic><tp:taxon-name><tp:taxon-name-part taxon-name-part-type="genus" reg="Nandicius">Nandicius</tp:taxon-name-part><tp:taxon-name-part taxon-name-part-type="species" reg="xiefengi">xiefengi</tp:taxon-name-part></tp:taxon-name></italic> sp. nov., <italic><tp:taxon-name><tp:taxon-name-part taxon-name-part-type="genus" reg="Padillothorax">Padillothorax</tp:taxon-name-part><tp:taxon-name-part taxon-name-part-type="species" reg="exilis">exilis</tp:taxon-name-part></tp:taxon-name></italic> (Cao &amp; Li, 2016), <italic><tp:taxon-name><tp:taxon-name-part taxon-name-part-type="genus" reg="Pancorius">Pancorius</tp:taxon-name-part><tp:taxon-name-part taxon-name-part-type="species" reg="yingjiang">yingjiang</tp:taxon-name-part></tp:taxon-name></italic> sp. nov., <italic><tp:taxon-name><tp:taxon-name-part taxon-name-part-type="genus" reg="Siler">Siler</tp:taxon-name-part><tp:taxon-name-part taxon-name-part-type="species" reg="hanoicus">hanoicus</tp:taxon-name-part></tp:taxon-name></italic> Prószyński, 1985, <italic><tp:taxon-name><tp:taxon-name-part taxon-name-part-type="genus" reg="Simaetha">Simaetha</tp:taxon-name-part><tp:taxon-name-part taxon-name-part-type="species" reg="hainan">hainan</tp:taxon-name-part></tp:taxon-name></italic> sp. nov., <italic><tp:taxon-name><tp:taxon-name-part taxon-name-part-type="genus" reg="Synagelides">Synagelides</tp:taxon-name-part><tp:taxon-name-part taxon-name-part-type="species" reg="yidei">yidei</tp:taxon-name-part></tp:taxon-name></italic> sp. nov., and <italic><tp:taxon-name><tp:taxon-name-part taxon-name-part-type="genus" reg="Synagelides">S.</tp:taxon-name-part><tp:taxon-name-part taxon-name-part-type="species" reg="zilongi">zilongi</tp:taxon-name-part></tp:taxon-name></italic> sp. nov.</p></caption><graphic xmlns:xlink="http://www.w3.org/1999/xlink" xlink:href="zookeys-1221-205_article-135640__-g048.jpg" position="float" orientation="portrait" xlink:type="simple" id="oo_1201157.jpg"><uri content-type="original_file" xlink:type="simple">https://binary.pensoft.net/fig/1201157</uri></graphic></fig></tp:treatment-sec><ref-list><ref id="B22"><mixed-citation xmlns:xlink="http://www.w3.org/1999/xlink" xlink:type="simple"><person-group><name name-style="western"><surname>Mi</surname><given-names>XQ</given-names></name><name name-style="western"><surname>Wang</surname><given-names>C</given-names></name></person-group> (<year>2016</year>) <article-title>A new species of <italic><tp:taxon-name><tp:taxon-name-part taxon-name-part-type="genus">Irura</tp:taxon-name-part></tp:taxon-name></italic> Peckham &amp; Peckham, 1901 (<tp:taxon-name><tp:taxon-name-part taxon-name-part-type="order">Araneae</tp:taxon-name-part></tp:taxon-name>: <tp:taxon-name><tp:taxon-name-part taxon-name-part-type="family">Salticidae</tp:taxon-name-part></tp:taxon-name>) from Yunnan Province, China.</article-title><source>Sichuan Journal of Zoology</source><volume>35</volume>(<issue>3</issue>): <fpage>400</fpage>–<lpage>403</lpage>.</mixed-citation></ref><ref id="B2"><mixed-citation xmlns:xlink="http://www.w3.org/1999/xlink" xlink:type="simple"><person-group><name name-style="western"><surname>Asima</surname><given-names>A</given-names></name><name name-style="western"><surname>Caleb</surname><given-names>JTD</given-names></name><name name-style="western"><surname>Prasad</surname><given-names>G</given-names></name></person-group> (<year>2024</year>) <article-title>On a collection of jumping spiders (<tp:taxon-name><tp:taxon-name-part taxon-name-part-type="order">Araneae</tp:taxon-name-part></tp:taxon-name>: <tp:taxon-name><tp:taxon-name-part taxon-name-part-type="family">Salticidae</tp:taxon-name-part></tp:taxon-name>) from the Shendurney Wildlife Sanctuary, India.</article-title><source>European Journal of Taxonomy</source><volume>932</volume>: <fpage>252</fpage>–<lpage>270</lpage>. <ext-link xlink:href="10.5852/ejt.2024.932.2531" ext-link-type="doi" xlink:type="simple">https://doi.org/10.5852/ejt.2024.932.2531</ext-link></mixed-citation></ref></ref-list></tp:taxon-treatment>
