# Supplementary material for: ﻿Taxonomic notes of jumping spiders (Araneae, Salticidae) from Guangxi, Hainan, Sichuan, Xizang and Yunnan, China
Source: Zookeys. 2024 Dec 17;1221:205–77. doi: 10.3897/zookeys.1221.135640 (PMC11669013; doi:10.3897/zookeys.1221.135640)
Supplement: XML Treatment for Mintonia shiwandashan [file zookeys.1221.135640-treatment11.xml]

<!DOCTYPE tp:taxon-treatment
  PUBLIC "-//TaxonX//DTD Taxonomic Treatment Publishing DTD v0 20100105//EN" "tax-treatment-NSO.dtd">
<tp:taxon-treatment xmlns:tp="http://www.plazi.org/taxpub"><tp:treatment-meta><kwd-group><label>Taxon classification</label><kwd>
                <named-content content-type="kingdom">Animalia</named-content>
              </kwd><kwd>
                <named-content content-type="order">Araneae</named-content>
              </kwd><kwd>
                <named-content content-type="family">Salticidae</named-content>
              </kwd></kwd-group><mixed-citation publication-type="journal"><person-group><name><surname>Wang</surname><given-names>Cheng</given-names></name><name><surname>Mi</surname><given-names>Xiaoqi</given-names></name><name><surname>Li</surname><given-names>Shuqiang</given-names></name><name><surname>Xu</surname><given-names>Xiang</given-names></name></person-group><article-title>﻿Taxonomic notes of jumping spiders (<tp:taxon-name><tp:taxon-name-part taxon-name-part-type="order">Araneae</tp:taxon-name-part></tp:taxon-name>, <tp:taxon-name><tp:taxon-name-part taxon-name-part-type="family">Salticidae</tp:taxon-name-part></tp:taxon-name>) from Guangxi, Hainan, Sichuan, Xizang and Yunnan, China</article-title><source>Zookeys</source><day>17</day><month>12</month><year>2024</year><volume>1221</volume><fpage>205</fpage><lpage>277</lpage><pub-id pub-id-type="doi">10.3897/zookeys.1221.135640</pub-id></mixed-citation></tp:treatment-meta><tp:nomenclature><label>﻿</label><tp:taxon-name>
              <object-id xmlns:xlink="http://www.w3.org/1999/xlink" content-type="arpha" xlink:type="simple">50F4192F-4850-561A-B16E-6C85C4008CCD</object-id>
              <tp:taxon-name-part taxon-name-part-type="genus" reg="Mintonia">Mintonia</tp:taxon-name-part>
              <tp:taxon-name-part taxon-name-part-type="species" reg="shiwandashan">shiwandashan</tp:taxon-name-part>
              <object-id xmlns:xlink="http://www.w3.org/1999/xlink" content-type="zoobank" xlink:type="simple">https://zoobank.org/6CB986A6-0998-4233-898A-3AA4652F30F8</object-id>
            </tp:taxon-name><tp:taxon-status xmlns:xlink="http://www.w3.org/1999/xlink" xlink:type="simple">sp. nov.</tp:taxon-status><xref ref-type="fig" rid="F11">Figs 11</xref><xref ref-type="fig" rid="F47">, 47</xref></tp:nomenclature><tp:treatment-sec sec-type="type material" id="SECID0E5SBG"><title>Type material.</title><p><bold><italic>Holotype</italic></bold> ♂ (<abbrev xmlns:xlink="http://www.w3.org/1999/xlink" xlink:title="Tongren University" id="ABBRID0EJTBG" xlink:type="simple">TRU</abbrev>-<abbrev xmlns:xlink="http://www.w3.org/1999/xlink" xlink:title="junction duct of spermatheca" id="ABBRID0ENTBG" xlink:type="simple">JS</abbrev> 0743), China: • Guangxi Zhuang Autonomous Region, Fangchenggang City, Shiwandashan National Nature Reverse, Wanglue Station (<named-content xmlns:xlink="http://www.w3.org/1999/xlink" content-type="dwc:verbatimCoordinates" xlink:type="simple"><named-content content-type="geo-json" specific-use="{&#34;type&#34;:&#34;Point&#34;,&#34;coordinates&#34;:[107.903000,21.903833]}" id="NCID0EUTBG" xlink:type="simple">21°54.23'N, 107°54.18'E</named-content></named-content>, ca 310 m), 30.IV.2021, A.L. He et al. leg.</p></tp:treatment-sec><tp:treatment-sec sec-type="etymology" id="SECID0EZTBG"><title>Etymology.</title><p>The specific name refers to the type locality: Shiwandashan National Nature Reverse; noun in apposition.</p></tp:treatment-sec><tp:treatment-sec sec-type="diagnosis" id="SECID0E5TBG"><title>Diagnosis.</title><p><italic><tp:taxon-name><tp:taxon-name-part taxon-name-part-type="genus" reg="Mintonia">Mintonia</tp:taxon-name-part><tp:taxon-name-part taxon-name-part-type="species" reg="shiwandashan">shiwandashan</tp:taxon-name-part></tp:taxon-name></italic> sp. nov. resembles <italic><tp:taxon-name><tp:taxon-name-part taxon-name-part-type="genus" reg="Mintonia">M.</tp:taxon-name-part><tp:taxon-name-part taxon-name-part-type="species" reg="breviramis">breviramis</tp:taxon-name-part></tp:taxon-name></italic> Wanless, 1984 in having very short embolus (E), but can be easily distinguished by the presence of baso-retrolateral and dorsal tibial apophyses, and by the bifurcated retrolateral tibial apophysis (<abbrev xmlns:xlink="http://www.w3.org/1999/xlink" xlink:title="retrolateral tibial apophysis" id="ABBRID0E1UBG" xlink:type="simple">RTA</abbrev>) (Fig. <xref ref-type="fig" rid="F11">11B, C</xref>) vs lacking baso-retrolateral and dorsal tibial apophyses and having non-bifurcated retrolateral tibial apophysis (<xref ref-type="bibr" rid="B34">Wanless 1984</xref>: fig. 12A, B).</p><fig id="F11" position="float" orientation="portrait"><object-id xmlns:xlink="http://www.w3.org/1999/xlink" content-type="doi" xlink:type="simple">10.3897/zookeys.1221.135640.figure11</object-id><object-id xmlns:xlink="http://www.w3.org/1999/xlink" content-type="arpha" xlink:type="simple">DB536EF8-C204-5450-A3CB-0A3A84B3BBB8</object-id><label>Figure 11.</label><caption><p><italic><tp:taxon-name><tp:taxon-name-part taxon-name-part-type="genus" reg="Mintonia">Mintonia</tp:taxon-name-part><tp:taxon-name-part taxon-name-part-type="species" reg="shiwandashan">shiwandashan</tp:taxon-name-part></tp:taxon-name></italic> sp. nov., holotype <bold>A</bold> palp, ventral <bold>B</bold> ditto, retrolateral <bold>C</bold> ditto, dorsal <bold>D</bold> habitus, dorsal <bold>E</bold> ditto, ventral <bold>F</bold> carapace, frontal <bold>G</bold> chelicera, posterior. Abbreviations: <abbrev xmlns:xlink="http://www.w3.org/1999/xlink" xlink:title="baso-retrolateral tibial apophysis" id="ABBRID0EHWBG" xlink:type="simple">BTA</abbrev> baso-retrolateral tibial apophysis; <abbrev xmlns:xlink="http://www.w3.org/1999/xlink" xlink:title="dorsal tibial apophysis" id="ABBRID0ELWBG" xlink:type="simple">DTA</abbrev> dorsal tibial apophysis; E embolus; <abbrev xmlns:xlink="http://www.w3.org/1999/xlink" xlink:title="retrolateral tibial apophysis" id="ABBRID0EPWBG" xlink:type="simple">RTA</abbrev> retrolateral tibial apophysis; <abbrev xmlns:xlink="http://www.w3.org/1999/xlink" xlink:title="ventral tibial apophysis" id="ABBRID0ETWBG" xlink:type="simple">VTA</abbrev> ventral tibial apophysis. Scale bars: 0.2 mm (<bold>A–C, G</bold>); 0.5 mm (<bold>D–F</bold>).</p></caption><graphic xmlns:xlink="http://www.w3.org/1999/xlink" xlink:href="zookeys-1221-205_article-135640__-g011.jpg" position="float" orientation="portrait" xlink:type="simple" id="oo_1201116.jpg"><uri content-type="original_file" xlink:type="simple">https://binary.pensoft.net/fig/1201116</uri></graphic></fig><fig id="F12" position="float" orientation="portrait"><object-id xmlns:xlink="http://www.w3.org/1999/xlink" content-type="doi" xlink:type="simple">10.3897/zookeys.1221.135640.figure12</object-id><object-id xmlns:xlink="http://www.w3.org/1999/xlink" content-type="arpha" xlink:type="simple">9BB6ABF6-674D-5434-8860-C4BC0F730803</object-id><label>Figure 12.</label><caption><p>Male palp of <italic><tp:taxon-name><tp:taxon-name-part taxon-name-part-type="genus" reg="Myrmarachne">Myrmarachne</tp:taxon-name-part><tp:taxon-name-part taxon-name-part-type="species" reg="kuan">kuan</tp:taxon-name-part></tp:taxon-name></italic> sp. nov., paratype (<abbrev xmlns:xlink="http://www.w3.org/1999/xlink" xlink:title="Tongren University" id="ABBRID0ETXBG" xlink:type="simple">TRU</abbrev>-<abbrev xmlns:xlink="http://www.w3.org/1999/xlink" xlink:title="junction duct of spermatheca" id="ABBRID0EXXBG" xlink:type="simple">JS</abbrev> 0745) <bold>A</bold> ventral <bold>B</bold> retrolateral <bold>C</bold> dorsal. Abbreviations: E embolus; <abbrev xmlns:xlink="http://www.w3.org/1999/xlink" xlink:title="retrolateral tibial apophysis" id="ABBRID0EBYBG" xlink:type="simple">RTA</abbrev> retrolateral tibial apophysis; <abbrev xmlns:xlink="http://www.w3.org/1999/xlink" xlink:title="sperm duct" id="ABBRID0EFYBG" xlink:type="simple">SD</abbrev> sperm duct. Scale bars: 0.1 mm.</p></caption><graphic xmlns:xlink="http://www.w3.org/1999/xlink" xlink:href="zookeys-1221-205_article-135640__-g012.jpg" position="float" orientation="portrait" xlink:type="simple" id="oo_1201117.jpg"><uri content-type="original_file" xlink:type="simple">https://binary.pensoft.net/fig/1201117</uri></graphic></fig></tp:treatment-sec><tp:treatment-sec sec-type="description" id="SECID0EOYBG"><title>Description.</title><p><bold>Male</bold> (Fig. <xref ref-type="fig" rid="F11">11</xref>). Total length 5.10. Carapace 2.43 long, 2.05 wide. Abdomen 2.62 long, 1.71 wide. Eye sizes and interdistances: <abbrev xmlns:xlink="http://www.w3.org/1999/xlink" xlink:title="anterior median eye" id="ABBRID0E1YBG" xlink:type="simple">AME</abbrev> 0.62, <abbrev xmlns:xlink="http://www.w3.org/1999/xlink" xlink:title="anterior lateral eye" id="ABBRID0E5YBG" xlink:type="simple">ALE</abbrev> 0.38, <abbrev xmlns:xlink="http://www.w3.org/1999/xlink" xlink:title="posterior lateral eye" id="ABBRID0ECZBG" xlink:type="simple">PLE</abbrev> 0.34, <abbrev xmlns:xlink="http://www.w3.org/1999/xlink" xlink:title="anterior eye row width" id="ABBRID0EGZBG" xlink:type="simple">AERW</abbrev> 2.00, <abbrev xmlns:xlink="http://www.w3.org/1999/xlink" xlink:title="posterior eye row width" id="ABBRID0EKZBG" xlink:type="simple">PERW</abbrev> 1.86, <abbrev xmlns:xlink="http://www.w3.org/1999/xlink" xlink:title="eye field length" id="ABBRID0EOZBG" xlink:type="simple">EFL</abbrev> 1.19. Legs: I 5.92 (1.70, 0.88, 1.53, 1.18, 0.63), II 5.43 (1.60, 0.85, 1.30, 1.10, 0.58), III 5.08 (1.50, 0.50, 1.25, 1.25, 0.58), IV 6.86 (1.95, 0.78, 1.68, 1.75, 0.70). Carapace pale yellow except eye field dark, with elevated and square cephalon, covered with brown and golden thin setae; fovea dark. Chelicerae yellow, with three promarginal and seven smaller retromarginal teeth. Legs yellow, tinged with brown, spiny. Dorsum of abdomen pale to brown, covered with golden and dark setae, with two well-visible pairs of anteromedian muscle depressions; venter pale, with two pairs of dotted lines medially.</p><p><bold><italic>Palp</italic></bold> (Fig. <xref ref-type="fig" rid="F11">11A–C</xref>): femur length/width ratio ca 3.3; patella ~ 1.5× longer than wide in retrolateral view; tibia slightly longer than wide in ventral view, with almost half-round, lamellar base-retrolateral apophysis (<abbrev xmlns:xlink="http://www.w3.org/1999/xlink" xlink:title="baso-retrolateral tibial apophysis" id="ABBRID0E4ZBG" xlink:type="simple">BTA</abbrev>); ventral tibial apophysis (<abbrev xmlns:xlink="http://www.w3.org/1999/xlink" xlink:title="ventral tibial apophysis" id="ABBRID0EB1BG" xlink:type="simple">VTA</abbrev>) almost sub-triangular; retrolateral tibial apophysis (<abbrev xmlns:xlink="http://www.w3.org/1999/xlink" xlink:title="retrolateral tibial apophysis" id="ABBRID0EF1BG" xlink:type="simple">RTA</abbrev>) strongly sclerotized, bifurcated with two blunt rami; dorsal tibial apophysis (<abbrev xmlns:xlink="http://www.w3.org/1999/xlink" xlink:title="dorsal tibial apophysis" id="ABBRID0EJ1BG" xlink:type="simple">DTA</abbrev>) bar-shaped, with blunt end in dorsal view; cymbium ~ 1.47× longer than wide in ventral view; tegulum oval; embolus (E) strongly sclerotized, broad, with tapered projection.</p><p><bold>Female.</bold> Unknown.</p></tp:treatment-sec><tp:treatment-sec sec-type="distribution" id="SECID0ER1BG"><title>Distribution.</title><p>Known only from the type locality in Guangxi, China (Fig. <xref ref-type="fig" rid="F47">47</xref>).</p></tp:treatment-sec><tp:treatment-sec sec-type="comments" id="SECID0E21BG"><title>Comments.</title><p>Although the new species is similar to <italic><tp:taxon-name><tp:taxon-name-part taxon-name-part-type="genus" reg="Portia">Portia</tp:taxon-name-part><tp:taxon-name-part taxon-name-part-type="species" reg="jianfeng">jianfeng</tp:taxon-name-part></tp:taxon-name></italic> Song &amp; Zhu, 1998 in palpal structure, it has not been considered to be a member of <italic><tp:taxon-name><tp:taxon-name-part taxon-name-part-type="genus" reg="Portia">Portia</tp:taxon-name-part></tp:taxon-name></italic> Karsch, 1878 because it lacks tufts on the abdomen and a pronounced dorso-basal flange on the cymbium, which are diagnostic for <italic><tp:taxon-name><tp:taxon-name-part taxon-name-part-type="genus" reg="Portia">Portia</tp:taxon-name-part></tp:taxon-name></italic> (<xref ref-type="bibr" rid="B34">Wanless 1984</xref>). The new species is provisionally placed in the genus <italic><tp:taxon-name><tp:taxon-name-part taxon-name-part-type="genus" reg="Mintonia">Mintonia</tp:taxon-name-part></tp:taxon-name></italic> due to the general similarity of palpal structure to current congeners.</p></tp:treatment-sec><tp:treatment-sec><!--Section generated to contain objects referenced in tp:taxon-treatment.--><fig id="F47" position="float" orientation="portrait"><object-id xmlns:xlink="http://www.w3.org/1999/xlink" content-type="doi" xlink:type="simple">10.3897/zookeys.1221.135640.figure47</object-id><object-id xmlns:xlink="http://www.w3.org/1999/xlink" content-type="arpha" xlink:type="simple">63CA9611-4615-59CF-BF44-2CD29FF77A0A</object-id><label>Figure 47.</label><caption><p>Distributional records of <italic><tp:taxon-name><tp:taxon-name-part taxon-name-part-type="genus" reg="Cheliceroides">Cheliceroides</tp:taxon-name-part><tp:taxon-name-part taxon-name-part-type="species" reg="jinxini">jinxini</tp:taxon-name-part></tp:taxon-name></italic> sp. nov., <italic><tp:taxon-name><tp:taxon-name-part taxon-name-part-type="genus" reg="Dendroicius">Dendroicius</tp:taxon-name-part><tp:taxon-name-part taxon-name-part-type="species" reg="qiong">qiong</tp:taxon-name-part></tp:taxon-name></italic> sp. nov., <italic><tp:taxon-name><tp:taxon-name-part taxon-name-part-type="genus" reg="Icius">Icius</tp:taxon-name-part><tp:taxon-name-part taxon-name-part-type="species" reg="deergong">deergong</tp:taxon-name-part></tp:taxon-name></italic> sp. nov., <italic><tp:taxon-name><tp:taxon-name-part taxon-name-part-type="genus" reg="Irura">I.</tp:taxon-name-part><tp:taxon-name-part taxon-name-part-type="species" reg="yarlungzangbo">yarlungzangbo</tp:taxon-name-part></tp:taxon-name></italic> sp. nov., <italic><tp:taxon-name><tp:taxon-name-part taxon-name-part-type="genus" reg="Mintonia">Mintonia</tp:taxon-name-part><tp:taxon-name-part taxon-name-part-type="species" reg="shiwandashan">shiwandashan</tp:taxon-name-part></tp:taxon-name></italic> sp. nov., <italic><tp:taxon-name><tp:taxon-name-part taxon-name-part-type="genus" reg="Okinawicius">Okinawicius</tp:taxon-name-part><tp:taxon-name-part taxon-name-part-type="species" reg="nepalicus">nepalicus</tp:taxon-name-part></tp:taxon-name></italic> (Andreeva, Hęciak &amp; Prószyński, 1984), <italic><tp:taxon-name><tp:taxon-name-part taxon-name-part-type="genus" reg="Pancorius">Pancorius</tp:taxon-name-part><tp:taxon-name-part taxon-name-part-type="species" reg="medog">medog</tp:taxon-name-part></tp:taxon-name></italic> sp. nov., <italic><tp:taxon-name><tp:taxon-name-part taxon-name-part-type="genus" reg="Piranthus">Piranthus</tp:taxon-name-part><tp:taxon-name-part taxon-name-part-type="species" reg="maddisoni">maddisoni</tp:taxon-name-part></tp:taxon-name></italic> sp. nov., <italic><tp:taxon-name><tp:taxon-name-part taxon-name-part-type="genus" reg="Stertinius">Stertinius</tp:taxon-name-part><tp:taxon-name-part taxon-name-part-type="species" reg="lhoba">lhoba</tp:taxon-name-part></tp:taxon-name></italic> sp. nov., <italic><tp:taxon-name><tp:taxon-name-part taxon-name-part-type="genus" reg="Synagelides">Synagelides</tp:taxon-name-part><tp:taxon-name-part taxon-name-part-type="species" reg="kongmingi">kongmingi</tp:taxon-name-part></tp:taxon-name></italic> sp. nov., <italic><tp:taxon-name><tp:taxon-name-part taxon-name-part-type="genus" reg="Synagelides">S.</tp:taxon-name-part><tp:taxon-name-part taxon-name-part-type="species" reg="yunchangi">yunchangi</tp:taxon-name-part></tp:taxon-name></italic> sp. nov., <italic><tp:taxon-name><tp:taxon-name-part taxon-name-part-type="genus" reg="Synagelides">S.</tp:taxon-name-part><tp:taxon-name-part taxon-name-part-type="species" reg="xuandei">xuandei</tp:taxon-name-part></tp:taxon-name></italic> sp. nov., <italic><tp:taxon-name><tp:taxon-name-part taxon-name-part-type="genus" reg="Yaginumaella">Yaginumaella</tp:taxon-name-part><tp:taxon-name-part taxon-name-part-type="species" reg="daweishan">daweishan</tp:taxon-name-part></tp:taxon-name></italic> sp. nov., <italic><tp:taxon-name><tp:taxon-name-part taxon-name-part-type="genus" reg="Yaginumaella">Y.</tp:taxon-name-part><tp:taxon-name-part taxon-name-part-type="species" reg="moinba">moinba</tp:taxon-name-part></tp:taxon-name></italic> sp. nov., and <italic><tp:taxon-name><tp:taxon-name-part taxon-name-part-type="genus" reg="Yaginumaella">Y.</tp:taxon-name-part><tp:taxon-name-part taxon-name-part-type="species" reg="pingbian">pingbian</tp:taxon-name-part></tp:taxon-name></italic> sp. nov.</p></caption><graphic xmlns:xlink="http://www.w3.org/1999/xlink" xlink:href="zookeys-1221-205_article-135640__-g047.jpg" position="float" orientation="portrait" xlink:type="simple" id="oo_1201156.jpg"><uri content-type="original_file" xlink:type="simple">https://binary.pensoft.net/fig/1201156</uri></graphic></fig></tp:treatment-sec><ref-list><ref id="B34"><mixed-citation xmlns:xlink="http://www.w3.org/1999/xlink" xlink:type="simple">Wanless (<year>1984</year>) <article-title>A review of the spider subfamily <tp:taxon-name><tp:taxon-name-part taxon-name-part-type="subfamily">Spartaeinae</tp:taxon-name-part></tp:taxon-name> nom. n. (<tp:taxon-name><tp:taxon-name-part taxon-name-part-type="order">Araneae</tp:taxon-name-part></tp:taxon-name>: <tp:taxon-name><tp:taxon-name-part taxon-name-part-type="family">Salticidae</tp:taxon-name-part></tp:taxon-name>) with descriptions of six new genera. Bulletin of the British Museum of Natural History (Zool.</article-title><source>)</source><volume>46</volume>: <fpage>135</fpage>–<lpage>205</lpage>. <ext-link xlink:href="10.5962/bhl.part.15964" ext-link-type="doi" xlink:type="simple">https://doi.org/10.5962/bhl.part.15964</ext-link></mixed-citation></ref></ref-list></tp:taxon-treatment>
