# Supplementary material for: ﻿Taxonomic notes of jumping spiders (Araneae, Salticidae) from Guangxi, Hainan, Sichuan, Xizang and Yunnan, China
Source: Zookeys. 2024 Dec 17;1221:205–77. doi: 10.3897/zookeys.1221.135640 (PMC11669013; doi:10.3897/zookeys.1221.135640)
Supplement: XML Treatment for Myrmarachne [file zookeys.1221.135640-treatment12.xml]

<!DOCTYPE tp:taxon-treatment
  PUBLIC "-//TaxonX//DTD Taxonomic Treatment Publishing DTD v0 20100105//EN" "tax-treatment-NSO.dtd">
<tp:taxon-treatment xmlns:tp="http://www.plazi.org/taxpub"><tp:treatment-meta><kwd-group><label>Taxon classification</label><kwd>
                <named-content content-type="kingdom">Animalia</named-content>
              </kwd><kwd>
                <named-content content-type="order">Araneae</named-content>
              </kwd><kwd>
                <named-content content-type="family">Salticidae</named-content>
              </kwd></kwd-group><mixed-citation publication-type="journal"><person-group><name><surname>Wang</surname><given-names>Cheng</given-names></name><name><surname>Mi</surname><given-names>Xiaoqi</given-names></name><name><surname>Li</surname><given-names>Shuqiang</given-names></name><name><surname>Xu</surname><given-names>Xiang</given-names></name></person-group><article-title>﻿Taxonomic notes of jumping spiders (<tp:taxon-name><tp:taxon-name-part taxon-name-part-type="order">Araneae</tp:taxon-name-part></tp:taxon-name>, <tp:taxon-name><tp:taxon-name-part taxon-name-part-type="family">Salticidae</tp:taxon-name-part></tp:taxon-name>) from Guangxi, Hainan, Sichuan, Xizang and Yunnan, China</article-title><source>Zookeys</source><day>17</day><month>12</month><year>2024</year><volume>1221</volume><fpage>205</fpage><lpage>277</lpage><pub-id pub-id-type="doi">10.3897/zookeys.1221.135640</pub-id></mixed-citation></tp:treatment-meta><tp:nomenclature><label>﻿Genus</label><tp:taxon-name>
              <object-id xmlns:xlink="http://www.w3.org/1999/xlink" content-type="arpha" xlink:type="simple">299438ED-5D21-5BBE-8BC6-E4F95C289971</object-id>
              <tp:taxon-name-part taxon-name-part-type="genus" reg="Myrmarachne">Myrmarachne</tp:taxon-name-part>
            </tp:taxon-name><tp:taxon-authority>MacLeay, 1839</tp:taxon-authority></tp:nomenclature><tp:treatment-sec sec-type="type species" id="SECID0EF4BG"><title>Type species.</title><p><italic><tp:taxon-name><tp:taxon-name-part taxon-name-part-type="genus" reg="Myrmarachne">Myrmarachne</tp:taxon-name-part><tp:taxon-name-part taxon-name-part-type="species" reg="melanocephala">melanocephala</tp:taxon-name-part></tp:taxon-name></italic> MacLeay, 1839; type locality India.</p></tp:treatment-sec><tp:treatment-sec sec-type="comments" id="SECID0EW4BG"><title>Comments.</title><p><italic><tp:taxon-name><tp:taxon-name-part taxon-name-part-type="genus" reg="Myrmarachne">Myrmarachne</tp:taxon-name-part></tp:taxon-name></italic>, the species-richest genus of the subtribe <tp:taxon-name><tp:taxon-name-part taxon-name-part-type="subtribe">Myrmarachnina</tp:taxon-name-part></tp:taxon-name> Simon, 1901 within the tribe <tp:taxon-name><tp:taxon-name-part taxon-name-part-type="tribe">Myrmarachnini</tp:taxon-name-part></tp:taxon-name> Simon, 1901 (<xref ref-type="bibr" rid="B19">Maddison and Szűts 2019</xref>), contains 192 nominal species widely distributed all over the globe (<xref ref-type="bibr" rid="B35">WSC 2024</xref>). <italic><tp:taxon-name><tp:taxon-name-part taxon-name-part-type="genus" reg="Myrmarachne">Myrmarachne</tp:taxon-name-part></tp:taxon-name></italic> is one of the most poorly studied genera among the <tp:taxon-name><tp:taxon-name-part taxon-name-part-type="family">Salticidae</tp:taxon-name-part></tp:taxon-name> since ~ 48.95% of its species are known only from a single sex or sub-adult specimen, &gt; 50 species have not been illustrated or lack essential diagnostic drawings. Moreover, many of its species share similar copulatory organs and present several color patterns, making them difficult to identify. There is no doubt that a few of its species could be potential synonyms or the “missing” sex of another congener. In addition, <xref ref-type="bibr" rid="B28">Prószyński (2016)</xref> split and resurrected eleven genera from <italic><tp:taxon-name><tp:taxon-name-part taxon-name-part-type="genus" reg="Myrmarachne">Myrmarachne</tp:taxon-name-part></tp:taxon-name></italic> according to morphological characters. However, this conclusion has not been supported by the subsequent molecular evidence (<xref ref-type="bibr" rid="B37">Yamasaki et al. 2018</xref>; <xref ref-type="bibr" rid="B19">Maddison and Szűts 2019</xref>). Thus, the phylogenetic relationship between <italic><tp:taxon-name><tp:taxon-name-part taxon-name-part-type="genus" reg="Myrmarachne">Myrmarachne</tp:taxon-name-part></tp:taxon-name></italic> and the mentioned eleven genera remains uncertain.</p></tp:treatment-sec><ref-list><ref id="B19"><mixed-citation xmlns:xlink="http://www.w3.org/1999/xlink" xlink:type="simple"><person-group><name name-style="western"><surname>Maddison</surname><given-names>WP</given-names></name><name name-style="western"><surname>Szűts</surname><given-names>T</given-names></name></person-group> (<year>2019</year>) <article-title>Myrmarachnine jumping spiders of the new subtribe <tp:taxon-name><tp:taxon-name-part taxon-name-part-type="subtribe">Levieina</tp:taxon-name-part></tp:taxon-name> from Papua New Guinea (<tp:taxon-name><tp:taxon-name-part taxon-name-part-type="order">Araneae</tp:taxon-name-part></tp:taxon-name>, <tp:taxon-name><tp:taxon-name-part taxon-name-part-type="family">Salticidae</tp:taxon-name-part></tp:taxon-name>, <tp:taxon-name><tp:taxon-name-part taxon-name-part-type="tribe">Myrmarachnini</tp:taxon-name-part></tp:taxon-name>).</article-title><source>ZooKeys</source><volume>842</volume>: <fpage>85</fpage>–<lpage>112</lpage>. <ext-link xlink:href="10.3897/zookeys.842.32970" ext-link-type="doi" xlink:type="simple">https://doi.org/10.3897/zookeys.842.32970</ext-link></mixed-citation></ref><ref id="B35"><mixed-citation xmlns:xlink="http://www.w3.org/1999/xlink" xlink:type="simple">World Spider Catalog (<year>2024</year>) World Spider Catalog. Version 25.0. Natural History Museum Bern, <ext-link xlink:href="http://wsc.nmbe.ch" ext-link-type="uri" xlink:type="simple">http://wsc.nmbe.ch</ext-link>. [accessed on 3 Jul.2024] <ext-link xlink:href="10.24436/2" ext-link-type="doi" xlink:type="simple">https://doi.org/10.24436/2</ext-link></mixed-citation></ref><ref id="B28"><mixed-citation xmlns:xlink="http://www.w3.org/1999/xlink" xlink:type="simple"><person-group><name name-style="western"><surname>Prószyński</surname><given-names>J</given-names></name></person-group> (<year>2016</year>) <article-title>Delimitation and description of 19 new genera, a subgenus and a species of <tp:taxon-name><tp:taxon-name-part taxon-name-part-type="family">Salticidae</tp:taxon-name-part></tp:taxon-name> (<tp:taxon-name><tp:taxon-name-part taxon-name-part-type="order">Araneae</tp:taxon-name-part></tp:taxon-name>) of the world.</article-title><source>Ecologica Montenegrina</source><volume>7</volume>: <fpage>4</fpage>–<lpage>32</lpage>. <ext-link xlink:href="10.37828/em.2016.7.1" ext-link-type="doi" xlink:type="simple">https://doi.org/10.37828/em.2016.7.1</ext-link></mixed-citation></ref><ref id="B37"><mixed-citation xmlns:xlink="http://www.w3.org/1999/xlink" xlink:type="simple"><person-group><name name-style="western"><surname>Yamasaki</surname><given-names>T</given-names></name><name name-style="western"><surname>Hashimoto</surname><given-names>Y</given-names></name><name name-style="western"><surname>Endo</surname><given-names>T</given-names></name><name name-style="western"><surname>Hyodo</surname><given-names>F</given-names></name><name name-style="western"><surname>Itioka</surname><given-names>T</given-names></name><name name-style="western"><surname>Meleng</surname><given-names>P</given-names></name></person-group> (<year>2018</year>) <article-title>New species of the ant-mimicking genus <italic><tp:taxon-name><tp:taxon-name-part taxon-name-part-type="genus">Myrmarachne</tp:taxon-name-part></tp:taxon-name></italic> MacLeay, 1839 (<tp:taxon-name><tp:taxon-name-part taxon-name-part-type="order">Araneae</tp:taxon-name-part></tp:taxon-name>: <tp:taxon-name><tp:taxon-name-part taxon-name-part-type="family">Salticidae</tp:taxon-name-part></tp:taxon-name>) from Sarawak, Borneo.</article-title><source>Zootaxa</source><volume>4521</volume>(<issue>3</issue>): <fpage>335</fpage>–<lpage>356</lpage>. <ext-link xlink:href="10.11646/zootaxa.4521.3.2" ext-link-type="doi" xlink:type="simple">https://doi.org/10.11646/zootaxa.4521.3.2</ext-link></mixed-citation></ref></ref-list></tp:taxon-treatment>
