# Supplementary material for: ﻿Taxonomic notes of jumping spiders (Araneae, Salticidae) from Guangxi, Hainan, Sichuan, Xizang and Yunnan, China
Source: Zookeys. 2024 Dec 17;1221:205–77. doi: 10.3897/zookeys.1221.135640 (PMC11669013; doi:10.3897/zookeys.1221.135640)
Supplement: XML Treatment for Myrmarachne kuan [file zookeys.1221.135640-treatment13.xml]

<!DOCTYPE tp:taxon-treatment
  PUBLIC "-//TaxonX//DTD Taxonomic Treatment Publishing DTD v0 20100105//EN" "tax-treatment-NSO.dtd">
<tp:taxon-treatment xmlns:tp="http://www.plazi.org/taxpub"><tp:treatment-meta><kwd-group><label>Taxon classification</label><kwd>
                <named-content content-type="kingdom">Animalia</named-content>
              </kwd><kwd>
                <named-content content-type="order">Araneae</named-content>
              </kwd><kwd>
                <named-content content-type="family">Salticidae</named-content>
              </kwd></kwd-group><mixed-citation publication-type="journal"><person-group><name><surname>Wang</surname><given-names>Cheng</given-names></name><name><surname>Mi</surname><given-names>Xiaoqi</given-names></name><name><surname>Li</surname><given-names>Shuqiang</given-names></name><name><surname>Xu</surname><given-names>Xiang</given-names></name></person-group><article-title>﻿Taxonomic notes of jumping spiders (<tp:taxon-name><tp:taxon-name-part taxon-name-part-type="order">Araneae</tp:taxon-name-part></tp:taxon-name>, <tp:taxon-name><tp:taxon-name-part taxon-name-part-type="family">Salticidae</tp:taxon-name-part></tp:taxon-name>) from Guangxi, Hainan, Sichuan, Xizang and Yunnan, China</article-title><source>Zookeys</source><day>17</day><month>12</month><year>2024</year><volume>1221</volume><fpage>205</fpage><lpage>277</lpage><pub-id pub-id-type="doi">10.3897/zookeys.1221.135640</pub-id></mixed-citation></tp:treatment-meta><tp:nomenclature><label>﻿</label><tp:taxon-name>
              <object-id xmlns:xlink="http://www.w3.org/1999/xlink" content-type="arpha" xlink:type="simple">62A4E42A-CB09-56F6-9425-56B84E0C22AF</object-id>
              <tp:taxon-name-part taxon-name-part-type="genus" reg="Myrmarachne">Myrmarachne</tp:taxon-name-part>
              <tp:taxon-name-part taxon-name-part-type="species" reg="kuan">kuan</tp:taxon-name-part>
              <object-id xmlns:xlink="http://www.w3.org/1999/xlink" content-type="zoobank" xlink:type="simple">https://zoobank.org/99B67F00-8D9E-4D75-AF2D-A5B0E7D327B4</object-id>
            </tp:taxon-name><tp:taxon-status xmlns:xlink="http://www.w3.org/1999/xlink" xlink:type="simple">sp. nov.</tp:taxon-status><xref ref-type="fig" rid="F12">Figs 12</xref><xref ref-type="fig" rid="F13">, 13</xref><xref ref-type="fig" rid="F48">, 48</xref></tp:nomenclature><tp:treatment-sec sec-type="type material" id="SECID0ERBAI"><title>Type material.</title><p><bold><italic>Holotype</italic></bold> ♂ (<abbrev xmlns:xlink="http://www.w3.org/1999/xlink" xlink:title="Tongren University" id="ABBRID0E3BAI" xlink:type="simple">TRU</abbrev>-<abbrev xmlns:xlink="http://www.w3.org/1999/xlink" xlink:title="junction duct of spermatheca" id="ABBRID0EACAI" xlink:type="simple">JS</abbrev> 0744), China: • Yunnan Province, Pingbian Miao Autonomous County, around Tuanpo Reservoir (<named-content xmlns:xlink="http://www.w3.org/1999/xlink" content-type="dwc:verbatimCoordinates" xlink:type="simple"><named-content content-type="geo-json" specific-use="{&#34;type&#34;:&#34;Point&#34;,&#34;coordinates&#34;:[103.687500,22.972167]}" id="NCID0EHCAI" xlink:type="simple">22°58.33'N, 103°41.25'E</named-content></named-content>, ca 1560 m), 15.V.2024, C. Wang et al. leg. <bold><italic>Paratypes</italic></bold> • 2 ♂ 5 ♀ (<abbrev xmlns:xlink="http://www.w3.org/1999/xlink" xlink:title="Tongren University" id="ABBRID0EPCAI" xlink:type="simple">TRU</abbrev>-<abbrev xmlns:xlink="http://www.w3.org/1999/xlink" xlink:title="junction duct of spermatheca" id="ABBRID0ETCAI" xlink:type="simple">JS</abbrev> 0745–0751), same data as for holotype; • 1 ♀ (<named-content xmlns:xlink="http://www.w3.org/1999/xlink" content-type="dwc:institutional_code" xlink:title="Institute of Zoology, Chinese Academy of Sciences" xlink:href="http://grbio.org/institution/institute-zoology-chinese-academy-sciences" xlink:type="simple">IZCAS</named-content>-Ar 45282), Hainan, Lingshui County, Diaoluoshan National Nature Reserve, Power Station (<named-content xmlns:xlink="http://www.w3.org/1999/xlink" content-type="dwc:verbatimCoordinates" xlink:type="simple"><named-content content-type="geo-json" specific-use="{&#34;type&#34;:&#34;Point&#34;,&#34;coordinates&#34;:[109.930167,18.664000]}" id="NCID0E5CAI" xlink:type="simple">18°39.84'N, 109°55.81'E</named-content></named-content>, ca 100 m), 20.IV.2009, G. Tang leg.</p></tp:treatment-sec><tp:treatment-sec sec-type="etymology" id="SECID0EDDAI"><title>Etymology.</title><p>The specific name is a noun and comes from Chinese Pinyin ‘<tp:taxon-name><tp:taxon-name-part taxon-name-part-type="genus" reg="Myrmarachne"/><tp:taxon-name-part taxon-name-part-type="species" reg="kuan">kuan</tp:taxon-name-part></tp:taxon-name>’, meaning broad, which refers to the broadened thoracic part.</p></tp:treatment-sec><tp:treatment-sec sec-type="diagnosis" id="SECID0ESDAI"><title>Diagnosis.</title><p>The male of <italic><tp:taxon-name><tp:taxon-name-part taxon-name-part-type="genus" reg="Myrmarachne">Myrmarachne</tp:taxon-name-part><tp:taxon-name-part taxon-name-part-type="species" reg="kuan">kuan</tp:taxon-name-part></tp:taxon-name></italic> sp. nov. resembles that of <italic><tp:taxon-name><tp:taxon-name-part taxon-name-part-type="genus" reg="Myrmarachne">M.</tp:taxon-name-part><tp:taxon-name-part taxon-name-part-type="species" reg="salaputium">salaputium</tp:taxon-name-part></tp:taxon-name></italic> Yamasaki, 2018 in general shape of the palp, but can be easily distinguished by the flat cephalon that is lower than thoracic part in lateral view (Fig. <xref ref-type="fig" rid="F13">13E</xref>) vs elevated cephalon that is much higher than thoracic part (<xref ref-type="bibr" rid="B37">Yamasaki et al. 2018</xref>: fig. 45). The female resembles those of <italic><tp:taxon-name><tp:taxon-name-part taxon-name-part-type="genus" reg="Myrmarachne">M.</tp:taxon-name-part><tp:taxon-name-part taxon-name-part-type="species" reg="lambirensis">lambirensis</tp:taxon-name-part></tp:taxon-name></italic> Yamasaki &amp; Ahmad, 2013 in having a similar epigyne, but can be easily distinguished by the presence of an epigynal hood (H), and by the sclerotized portions of copulatory ducts curved into circles at base (Fig. <xref ref-type="fig" rid="F13">13A, B</xref>) vs epigynal hood absent, and sclerotized portions of copulatory ducts slightly curved into C-shapes (<xref ref-type="bibr" rid="B36">Yamasaki and Ahmad 2013</xref>: fig. 23D–F).</p><fig id="F13" position="float" orientation="portrait"><object-id xmlns:xlink="http://www.w3.org/1999/xlink" content-type="doi" xlink:type="simple">10.3897/zookeys.1221.135640.figure13</object-id><object-id xmlns:xlink="http://www.w3.org/1999/xlink" content-type="arpha" xlink:type="simple">335A7D46-1C65-58CF-884D-179CC1730A68</object-id><label>Figure 13.</label><caption><p><italic><tp:taxon-name><tp:taxon-name-part taxon-name-part-type="genus" reg="Myrmarachne">Myrmarachne</tp:taxon-name-part><tp:taxon-name-part taxon-name-part-type="species" reg="kuan">kuan</tp:taxon-name-part></tp:taxon-name></italic> sp. nov. <bold>C–E, G</bold> holotype and <bold>A, B, F, H</bold> female paratype (<abbrev xmlns:xlink="http://www.w3.org/1999/xlink" xlink:title="Tongren University" id="ABBRID0EAGAI" xlink:type="simple">TRU</abbrev>-<abbrev xmlns:xlink="http://www.w3.org/1999/xlink" xlink:title="junction duct of spermatheca" id="ABBRID0EEGAI" xlink:type="simple">JS</abbrev> 0747) <bold>A</bold> epigyne, ventral <bold>B</bold> vulva, dorsal <bold>C, F</bold> habitus, dorsal <bold>D</bold> ditto, ventral <bold>E</bold> ditto, lateral <bold>G, H</bold> chelicera, posterior. Abbreviations: <abbrev xmlns:xlink="http://www.w3.org/1999/xlink" xlink:title="accessory gland" id="ABBRID0EUGAI" xlink:type="simple">AG</abbrev> accessory gland; <abbrev xmlns:xlink="http://www.w3.org/1999/xlink" xlink:title="atrium" id="ABBRID0EYGAI" xlink:type="simple">At</abbrev> atrium; <abbrev xmlns:xlink="http://www.w3.org/1999/xlink" xlink:title="copulatory duct" id="ABBRID0E3GAI" xlink:type="simple">CD</abbrev> copulatory duct; <abbrev xmlns:xlink="http://www.w3.org/1999/xlink" xlink:title="fertilization duct" id="ABBRID0EAHAI" xlink:type="simple">FD</abbrev> fertilization duct; H epigynal hood; S spermatheca. Scale bars: 0.1 mm (<bold>A, B, H</bold>); 0.5 mm (<bold>C–G</bold>).</p></caption><graphic xmlns:xlink="http://www.w3.org/1999/xlink" xlink:href="zookeys-1221-205_article-135640__-g013.jpg" position="float" orientation="portrait" xlink:type="simple" id="oo_1201118.jpg"><uri content-type="original_file" xlink:type="simple">https://binary.pensoft.net/fig/1201118</uri></graphic></fig><fig id="F14" position="float" orientation="portrait"><object-id xmlns:xlink="http://www.w3.org/1999/xlink" content-type="doi" xlink:type="simple">10.3897/zookeys.1221.135640.figure14</object-id><object-id xmlns:xlink="http://www.w3.org/1999/xlink" content-type="arpha" xlink:type="simple">AE48C9DA-C5FB-51B4-8DE1-D0B381297149</object-id><label>Figure 14.</label><caption><p>Male palp of <italic><tp:taxon-name><tp:taxon-name-part taxon-name-part-type="genus" reg="Nandicius">Nandicius</tp:taxon-name-part><tp:taxon-name-part taxon-name-part-type="species" reg="xiefengi">xiefengi</tp:taxon-name-part></tp:taxon-name></italic> sp. nov., holotype <bold>A</bold> prolateral <bold>B</bold> ventral <bold>C</bold> retrolateral. Abbreviations: <abbrev xmlns:xlink="http://www.w3.org/1999/xlink" xlink:title="dorsal tibial apophysis" id="ABBRID0EGIAI" xlink:type="simple">DTA</abbrev> dorsal tibial apophysis; E embolus; <abbrev xmlns:xlink="http://www.w3.org/1999/xlink" xlink:title="posterior tegular lobe" id="ABBRID0EKIAI" xlink:type="simple">PL</abbrev> posterior tegular lobe; <abbrev xmlns:xlink="http://www.w3.org/1999/xlink" xlink:title="retrolateral tibial apophysis" id="ABBRID0EOIAI" xlink:type="simple">RTA</abbrev> retrolateral tibial apophysis; <abbrev xmlns:xlink="http://www.w3.org/1999/xlink" xlink:title="tegular bump" id="ABBRID0ESIAI" xlink:type="simple">TB</abbrev> tegular bump. Scale bars: 0.1 mm.</p></caption><graphic xmlns:xlink="http://www.w3.org/1999/xlink" xlink:href="zookeys-1221-205_article-135640__-g014.jpg" position="float" orientation="portrait" xlink:type="simple" id="oo_1201119.jpg"><uri content-type="original_file" xlink:type="simple">https://binary.pensoft.net/fig/1201119</uri></graphic></fig></tp:treatment-sec><tp:treatment-sec sec-type="description" id="SECID0E2IAI"><title>Description.</title><p><bold>Male</bold> (Figs <xref ref-type="fig" rid="F12">12</xref>, <xref ref-type="fig" rid="F13">13C–E, G</xref>). Total length 3.72. Carapace 1.80 long, 0.98 wide. Abdomen 1.61 long, 0.83 wide. Eye sizes and interdistances: <abbrev xmlns:xlink="http://www.w3.org/1999/xlink" xlink:title="anterior median eye" id="ABBRID0ELJAI" xlink:type="simple">AME</abbrev> 0.30, <abbrev xmlns:xlink="http://www.w3.org/1999/xlink" xlink:title="anterior lateral eye" id="ABBRID0EPJAI" xlink:type="simple">ALE</abbrev> 0.15, <abbrev xmlns:xlink="http://www.w3.org/1999/xlink" xlink:title="posterior lateral eye" id="ABBRID0ETJAI" xlink:type="simple">PLE</abbrev> 0.14, <abbrev xmlns:xlink="http://www.w3.org/1999/xlink" xlink:title="anterior eye row width" id="ABBRID0EXJAI" xlink:type="simple">AERW</abbrev> 0.89, <abbrev xmlns:xlink="http://www.w3.org/1999/xlink" xlink:title="posterior eye row width" id="ABBRID0E2JAI" xlink:type="simple">PERW</abbrev> 0.98, <abbrev xmlns:xlink="http://www.w3.org/1999/xlink" xlink:title="eye field length" id="ABBRID0E6JAI" xlink:type="simple">EFL</abbrev> 0.65. Legs: I 2.91 (0.83, 0.40, 0.88, 0.50, 0.30), II 2.32 (0.65, 0.38, 0.58, 0.43, 0.28), III 2.39 (0.70, 0.33, 0.53, 0.53, 0.30), IV 3.19 (0.95, 0.43, 0.80, 0.68, 0.33). Carapace flat, covered with sparse white scales, with laterally broadened thoracic part. Chelicerae elongated, with six promarginal and five tiny retromarginal teeth. Legs slender, with one, eight, and four ventral spines on patellae, tibiae, and metatarsi I, respectively. Abdomen slightly constricted at anterior 1/5, dorsum mainly dark, covered with several white scales; venter dark brown.</p><p><bold><italic>Palp</italic></bold> (Fig. <xref ref-type="fig" rid="F12">12A–C</xref>): femur length/width ratio ca 2.5; patella ~ 1.4× longer than wide in retrolateral view; tibia broad, with prolateral projected portion, and tapered retrolateral apophysis (<abbrev xmlns:xlink="http://www.w3.org/1999/xlink" xlink:title="retrolateral tibial apophysis" id="ABBRID0EOKAI" xlink:type="simple">RTA</abbrev>) approximately as long as tibia, slightly curved inward distally, and with rather pointed tip; cymbium length/width ratio ca 1.37, tapered at distal 1/4; tegulum flat and round, with sperm duct extending along submargin circularly; embolus (E) originating at ca 6 o’clock position of tegulum, making ca 540° course and terminating at ca 1:30 o’clock position.</p><p><bold>Female</bold> (Fig. <xref ref-type="fig" rid="F13">13A, B, F, H</xref>). Total length 4.33. Carapace 1.88 long, 0.86 wide. Abdomen 1.96 long, 1.12 wide. Eye sizes and interdistances: <abbrev xmlns:xlink="http://www.w3.org/1999/xlink" xlink:title="anterior median eye" id="ABBRID0E1KAI" xlink:type="simple">AME</abbrev> 0.30, <abbrev xmlns:xlink="http://www.w3.org/1999/xlink" xlink:title="anterior lateral eye" id="ABBRID0E5KAI" xlink:type="simple">ALE</abbrev> 0.15, <abbrev xmlns:xlink="http://www.w3.org/1999/xlink" xlink:title="posterior lateral eye" id="ABBRID0ECLAI" xlink:type="simple">PLE</abbrev> 0.14, <abbrev xmlns:xlink="http://www.w3.org/1999/xlink" xlink:title="anterior eye row width" id="ABBRID0EGLAI" xlink:type="simple">AERW</abbrev> 0.87, <abbrev xmlns:xlink="http://www.w3.org/1999/xlink" xlink:title="posterior eye row width" id="ABBRID0EKLAI" xlink:type="simple">PERW</abbrev> 0.92, <abbrev xmlns:xlink="http://www.w3.org/1999/xlink" xlink:title="eye field length" id="ABBRID0EOLAI" xlink:type="simple">EFL</abbrev> 0.61. Legs: I 2.44 (0.68, 0.40, 0.68, 0.40, 0.28), II 2.02 (0.58, 0.38, 0.50, 0.33, 0.23), III 2.12 (0.60, 0.33, 0.48, 0.48, 0.23), IV 3.03 (0.90, 0.45, 0.75, 0.63, 0.30). Habitus (Fig. <xref ref-type="fig" rid="F13">13F</xref>) similar to that of male except less-developed chelicerae (Fig. <xref ref-type="fig" rid="F13">13H</xref>) with six larger retromarginal teeth.</p><p><bold><italic>Epigyne</italic></bold> (Fig. <xref ref-type="fig" rid="F13">13A, B</xref>) longer than wide, with posterior, bell-shaped hood (H); atrium (<abbrev xmlns:xlink="http://www.w3.org/1999/xlink" xlink:title="atrium" id="ABBRID0EFMAI" xlink:type="simple">At</abbrev>) paired, almost round; copulatory openings (<abbrev xmlns:xlink="http://www.w3.org/1999/xlink" xlink:title="copulatory opening" id="ABBRID0EJMAI" xlink:type="simple">CO</abbrev>) invisible; sclerotized portions of copulatory ducts slender, forming complicated coils, and with short accessory glands (<abbrev xmlns:xlink="http://www.w3.org/1999/xlink" xlink:title="accessory gland" id="ABBRID0ENMAI" xlink:type="simple">AG</abbrev>) on position of proximal 2/5; spermathecae (S) elongated, folded twice; fertilization ducts (<abbrev xmlns:xlink="http://www.w3.org/1999/xlink" xlink:title="fertilization duct" id="ABBRID0ERMAI" xlink:type="simple">FD</abbrev>) originating from antero-inner portions of spermathecae.</p></tp:treatment-sec><tp:treatment-sec sec-type="distribution" id="SECID0EVMAI"><title>Distribution.</title><p>China (Hainan, Yunnan; Fig. <xref ref-type="fig" rid="F48">48</xref>).</p></tp:treatment-sec><tp:treatment-sec><!--Section generated to contain objects referenced in tp:taxon-treatment.--><fig id="F12" position="float" orientation="portrait"><object-id xmlns:xlink="http://www.w3.org/1999/xlink" content-type="doi" xlink:type="simple">10.3897/zookeys.1221.135640.figure12</object-id><object-id xmlns:xlink="http://www.w3.org/1999/xlink" content-type="arpha" xlink:type="simple">9BB6ABF6-674D-5434-8860-C4BC0F730803</object-id><label>Figure 12.</label><caption><p>Male palp of <italic><tp:taxon-name><tp:taxon-name-part taxon-name-part-type="genus" reg="Myrmarachne">Myrmarachne</tp:taxon-name-part><tp:taxon-name-part taxon-name-part-type="species" reg="kuan">kuan</tp:taxon-name-part></tp:taxon-name></italic> sp. nov., paratype (<abbrev xmlns:xlink="http://www.w3.org/1999/xlink" xlink:title="Tongren University" id="ABBRID0ETXBG" xlink:type="simple">TRU</abbrev>-<abbrev xmlns:xlink="http://www.w3.org/1999/xlink" xlink:title="junction duct of spermatheca" id="ABBRID0EXXBG" xlink:type="simple">JS</abbrev> 0745) <bold>A</bold> ventral <bold>B</bold> retrolateral <bold>C</bold> dorsal. Abbreviations: E embolus; <abbrev xmlns:xlink="http://www.w3.org/1999/xlink" xlink:title="retrolateral tibial apophysis" id="ABBRID0EBYBG" xlink:type="simple">RTA</abbrev> retrolateral tibial apophysis; <abbrev xmlns:xlink="http://www.w3.org/1999/xlink" xlink:title="sperm duct" id="ABBRID0EFYBG" xlink:type="simple">SD</abbrev> sperm duct. Scale bars: 0.1 mm.</p></caption><graphic xmlns:xlink="http://www.w3.org/1999/xlink" xlink:href="zookeys-1221-205_article-135640__-g012.jpg" position="float" orientation="portrait" xlink:type="simple" id="oo_1201117.jpg"><uri content-type="original_file" xlink:type="simple">https://binary.pensoft.net/fig/1201117</uri></graphic></fig><fig id="F48" position="float" orientation="portrait"><object-id xmlns:xlink="http://www.w3.org/1999/xlink" content-type="doi" xlink:type="simple">10.3897/zookeys.1221.135640.figure48</object-id><object-id xmlns:xlink="http://www.w3.org/1999/xlink" content-type="arpha" xlink:type="simple">E6184E58-DA76-5F8F-BC12-B21A1AFC7DAF</object-id><label>Figure 48.</label><caption><p>Distributional records of <italic><tp:taxon-name><tp:taxon-name-part taxon-name-part-type="genus" reg="Irura">Irura</tp:taxon-name-part><tp:taxon-name-part taxon-name-part-type="species" reg="qiuhangi">qiuhangi</tp:taxon-name-part></tp:taxon-name></italic> sp. nov., <italic><tp:taxon-name><tp:taxon-name-part taxon-name-part-type="genus" reg="Myrmarachne">Myrmarachne</tp:taxon-name-part><tp:taxon-name-part taxon-name-part-type="species" reg="kuan">kuan</tp:taxon-name-part></tp:taxon-name></italic> sp. nov., <italic><tp:taxon-name><tp:taxon-name-part taxon-name-part-type="genus" reg="Nandicius">Nandicius</tp:taxon-name-part><tp:taxon-name-part taxon-name-part-type="species" reg="xiefengi">xiefengi</tp:taxon-name-part></tp:taxon-name></italic> sp. nov., <italic><tp:taxon-name><tp:taxon-name-part taxon-name-part-type="genus" reg="Padillothorax">Padillothorax</tp:taxon-name-part><tp:taxon-name-part taxon-name-part-type="species" reg="exilis">exilis</tp:taxon-name-part></tp:taxon-name></italic> (Cao &amp; Li, 2016), <italic><tp:taxon-name><tp:taxon-name-part taxon-name-part-type="genus" reg="Pancorius">Pancorius</tp:taxon-name-part><tp:taxon-name-part taxon-name-part-type="species" reg="yingjiang">yingjiang</tp:taxon-name-part></tp:taxon-name></italic> sp. nov., <italic><tp:taxon-name><tp:taxon-name-part taxon-name-part-type="genus" reg="Siler">Siler</tp:taxon-name-part><tp:taxon-name-part taxon-name-part-type="species" reg="hanoicus">hanoicus</tp:taxon-name-part></tp:taxon-name></italic> Prószyński, 1985, <italic><tp:taxon-name><tp:taxon-name-part taxon-name-part-type="genus" reg="Simaetha">Simaetha</tp:taxon-name-part><tp:taxon-name-part taxon-name-part-type="species" reg="hainan">hainan</tp:taxon-name-part></tp:taxon-name></italic> sp. nov., <italic><tp:taxon-name><tp:taxon-name-part taxon-name-part-type="genus" reg="Synagelides">Synagelides</tp:taxon-name-part><tp:taxon-name-part taxon-name-part-type="species" reg="yidei">yidei</tp:taxon-name-part></tp:taxon-name></italic> sp. nov., and <italic><tp:taxon-name><tp:taxon-name-part taxon-name-part-type="genus" reg="Synagelides">S.</tp:taxon-name-part><tp:taxon-name-part taxon-name-part-type="species" reg="zilongi">zilongi</tp:taxon-name-part></tp:taxon-name></italic> sp. nov.</p></caption><graphic xmlns:xlink="http://www.w3.org/1999/xlink" xlink:href="zookeys-1221-205_article-135640__-g048.jpg" position="float" orientation="portrait" xlink:type="simple" id="oo_1201157.jpg"><uri content-type="original_file" xlink:type="simple">https://binary.pensoft.net/fig/1201157</uri></graphic></fig></tp:treatment-sec><ref-list><ref id="B37"><mixed-citation xmlns:xlink="http://www.w3.org/1999/xlink" xlink:type="simple"><person-group><name name-style="western"><surname>Yamasaki</surname><given-names>T</given-names></name><name name-style="western"><surname>Hashimoto</surname><given-names>Y</given-names></name><name name-style="western"><surname>Endo</surname><given-names>T</given-names></name><name name-style="western"><surname>Hyodo</surname><given-names>F</given-names></name><name name-style="western"><surname>Itioka</surname><given-names>T</given-names></name><name name-style="western"><surname>Meleng</surname><given-names>P</given-names></name></person-group> (<year>2018</year>) <article-title>New species of the ant-mimicking genus <italic><tp:taxon-name><tp:taxon-name-part taxon-name-part-type="genus">Myrmarachne</tp:taxon-name-part></tp:taxon-name></italic> MacLeay, 1839 (<tp:taxon-name><tp:taxon-name-part taxon-name-part-type="order">Araneae</tp:taxon-name-part></tp:taxon-name>: <tp:taxon-name><tp:taxon-name-part taxon-name-part-type="family">Salticidae</tp:taxon-name-part></tp:taxon-name>) from Sarawak, Borneo.</article-title><source>Zootaxa</source><volume>4521</volume>(<issue>3</issue>): <fpage>335</fpage>–<lpage>356</lpage>. <ext-link xlink:href="10.11646/zootaxa.4521.3.2" ext-link-type="doi" xlink:type="simple">https://doi.org/10.11646/zootaxa.4521.3.2</ext-link></mixed-citation></ref><ref id="B36"><mixed-citation xmlns:xlink="http://www.w3.org/1999/xlink" xlink:type="simple"><person-group><name name-style="western"><surname>Yamasaki</surname><given-names>T</given-names></name><name name-style="western"><surname>Ahmad</surname><given-names>AH</given-names></name></person-group> (<year>2013</year>) <article-title>Taxonomic study of the genus <italic><tp:taxon-name><tp:taxon-name-part taxon-name-part-type="genus">Myrmarachne</tp:taxon-name-part></tp:taxon-name></italic> of Borneo (<tp:taxon-name><tp:taxon-name-part taxon-name-part-type="order">Araneae</tp:taxon-name-part></tp:taxon-name>: <tp:taxon-name><tp:taxon-name-part taxon-name-part-type="family">Salticidae</tp:taxon-name-part></tp:taxon-name>).</article-title><source>Zootaxa</source><volume>3710</volume>: <fpage>501</fpage>–<lpage>556</lpage>. <ext-link xlink:href="10.11646/zootaxa.3710.6.1" ext-link-type="doi" xlink:type="simple">https://doi.org/10.11646/zootaxa.3710.6.1</ext-link></mixed-citation></ref></ref-list></tp:taxon-treatment>
