# Supplementary material for: ﻿Taxonomic notes of jumping spiders (Araneae, Salticidae) from Guangxi, Hainan, Sichuan, Xizang and Yunnan, China
Source: Zookeys. 2024 Dec 17;1221:205–77. doi: 10.3897/zookeys.1221.135640 (PMC11669013; doi:10.3897/zookeys.1221.135640)
Supplement: XML Treatment for Nandicius xiefengi [file zookeys.1221.135640-treatment15.xml]

<!DOCTYPE tp:taxon-treatment
  PUBLIC "-//TaxonX//DTD Taxonomic Treatment Publishing DTD v0 20100105//EN" "tax-treatment-NSO.dtd">
<tp:taxon-treatment xmlns:tp="http://www.plazi.org/taxpub"><tp:treatment-meta><kwd-group><label>Taxon classification</label><kwd>
                <named-content content-type="kingdom">Animalia</named-content>
              </kwd><kwd>
                <named-content content-type="order">Araneae</named-content>
              </kwd><kwd>
                <named-content content-type="family">Salticidae</named-content>
              </kwd></kwd-group><mixed-citation publication-type="journal"><person-group><name><surname>Wang</surname><given-names>Cheng</given-names></name><name><surname>Mi</surname><given-names>Xiaoqi</given-names></name><name><surname>Li</surname><given-names>Shuqiang</given-names></name><name><surname>Xu</surname><given-names>Xiang</given-names></name></person-group><article-title>﻿Taxonomic notes of jumping spiders (<tp:taxon-name><tp:taxon-name-part taxon-name-part-type="order">Araneae</tp:taxon-name-part></tp:taxon-name>, <tp:taxon-name><tp:taxon-name-part taxon-name-part-type="family">Salticidae</tp:taxon-name-part></tp:taxon-name>) from Guangxi, Hainan, Sichuan, Xizang and Yunnan, China</article-title><source>Zookeys</source><day>17</day><month>12</month><year>2024</year><volume>1221</volume><fpage>205</fpage><lpage>277</lpage><pub-id pub-id-type="doi">10.3897/zookeys.1221.135640</pub-id></mixed-citation></tp:treatment-meta><tp:nomenclature><label>﻿</label><tp:taxon-name>
              <object-id xmlns:xlink="http://www.w3.org/1999/xlink" content-type="arpha" xlink:type="simple">503DAD8A-4E1E-5D43-BB9E-AFA379550209</object-id>
              <tp:taxon-name-part taxon-name-part-type="genus" reg="Nandicius">Nandicius</tp:taxon-name-part>
              <tp:taxon-name-part taxon-name-part-type="species" reg="xiefengi">xiefengi</tp:taxon-name-part>
              <object-id xmlns:xlink="http://www.w3.org/1999/xlink" content-type="zoobank" xlink:type="simple">https://zoobank.org/277A2491-14F1-4E0A-871C-9D4BF0506035</object-id>
            </tp:taxon-name><tp:taxon-status xmlns:xlink="http://www.w3.org/1999/xlink" xlink:type="simple">sp. nov.</tp:taxon-status><xref ref-type="fig" rid="F14">Figs 14</xref><xref ref-type="fig" rid="F15">, 15</xref><xref ref-type="fig" rid="F48">, 48</xref></tp:nomenclature><tp:treatment-sec sec-type="type material" id="SECID0ELSAI"><title>Type material.</title><p><bold><italic>Holotype</italic></bold> ♂ (<abbrev xmlns:xlink="http://www.w3.org/1999/xlink" xlink:title="Tongren University" id="ABBRID0EWSAI" xlink:type="simple">TRU</abbrev>-<abbrev xmlns:xlink="http://www.w3.org/1999/xlink" xlink:title="junction duct of spermatheca" id="ABBRID0E1SAI" xlink:type="simple">JS</abbrev> 0752), China: • Xizang Autonomous Region, Medog County, Damu Township, Zhu Village (<named-content xmlns:xlink="http://www.w3.org/1999/xlink" content-type="dwc:verbatimCoordinates" xlink:type="simple"><named-content content-type="geo-json" specific-use="{&#34;type&#34;:&#34;Point&#34;,&#34;coordinates&#34;:[95.431000,29.495500]}" id="NCID0EBTAI" xlink:type="simple">29°29.73'N, 95°25.86'E</named-content></named-content>, ca 1740 m), 27.V.2024, X.F. Wang. leg. <bold><italic>Paratype</italic></bold> 1 ♀ (<abbrev xmlns:xlink="http://www.w3.org/1999/xlink" xlink:title="Tongren University" id="ABBRID0EJTAI" xlink:type="simple">TRU</abbrev>-<abbrev xmlns:xlink="http://www.w3.org/1999/xlink" xlink:title="junction duct of spermatheca" id="ABBRID0ENTAI" xlink:type="simple">JS</abbrev> 0753), same data as for holotype.</p></tp:treatment-sec><tp:treatment-sec sec-type="etymology" id="SECID0ERTAI"><title>Etymology.</title><p>The specific name is a patronym in honor of the collector; noun (name) in the genitive case.</p></tp:treatment-sec><tp:treatment-sec sec-type="diagnosis" id="SECID0EWTAI"><title>Diagnosis.</title><p>The male of <italic><tp:taxon-name><tp:taxon-name-part taxon-name-part-type="genus" reg="Nandicius">Nandicius</tp:taxon-name-part><tp:taxon-name-part taxon-name-part-type="species" reg="xiefengi">xiefengi</tp:taxon-name-part></tp:taxon-name></italic> sp. nov. resembles that of <italic><tp:taxon-name><tp:taxon-name-part taxon-name-part-type="genus" reg="Nandicius">N.</tp:taxon-name-part><tp:taxon-name-part taxon-name-part-type="species" reg="gyirongensis">gyirongensis</tp:taxon-name-part></tp:taxon-name></italic> (Hu, 2001) in having similar retrolateral tibial apophysis (<abbrev xmlns:xlink="http://www.w3.org/1999/xlink" xlink:title="retrolateral tibial apophysis" id="ABBRID0ESUAI" xlink:type="simple">RTA</abbrev>), but can be easily distinguished by the following: 1) embolus (E) curved towards antero-retrolateral side (Fig. <xref ref-type="fig" rid="F14">14B</xref>) vs antero-prolateral side (<xref ref-type="bibr" rid="B38">Yang and Zhang 2024</xref>: figs 155, 161); 2) posterior tegular lobe (<abbrev xmlns:xlink="http://www.w3.org/1999/xlink" xlink:title="posterior tegular lobe" id="ABBRID0E5UAI" xlink:type="simple">PL</abbrev>) extending posteriorly (Fig. <xref ref-type="fig" rid="F14">14B</xref>) vs extending prolatero-posteriorly (<xref ref-type="bibr" rid="B38">Yang and Zhang 2024</xref>: figs 155, 161). The female of <italic><tp:taxon-name><tp:taxon-name-part taxon-name-part-type="genus" reg="Nandicius">N.</tp:taxon-name-part><tp:taxon-name-part taxon-name-part-type="species" reg="xiefengi">xiefengi</tp:taxon-name-part></tp:taxon-name></italic> sp. nov. can be easily distinguished from congeners by the anteriorly located epigynal hood (H) (Fig. <xref ref-type="fig" rid="F15">15A</xref>) vs posteriorly located in the others (see <xref ref-type="bibr" rid="B21">Metzner 2024</xref>).</p><fig id="F15" position="float" orientation="portrait"><object-id xmlns:xlink="http://www.w3.org/1999/xlink" content-type="doi" xlink:type="simple">10.3897/zookeys.1221.135640.figure15</object-id><object-id xmlns:xlink="http://www.w3.org/1999/xlink" content-type="arpha" xlink:type="simple">89FA2A01-4A31-584B-B978-FB7D4949BE15</object-id><label>Figure 15.</label><caption><p><italic><tp:taxon-name><tp:taxon-name-part taxon-name-part-type="genus" reg="Nandicius">Nandicius</tp:taxon-name-part><tp:taxon-name-part taxon-name-part-type="species" reg="xiefengi">xiefengi</tp:taxon-name-part></tp:taxon-name></italic> sp. nov. <bold>C, D, F, G</bold> male holotype and <bold>A, B, E</bold> female paratype (<abbrev xmlns:xlink="http://www.w3.org/1999/xlink" xlink:title="Tongren University" id="ABBRID0EUWAI" xlink:type="simple">TRU</abbrev>-<abbrev xmlns:xlink="http://www.w3.org/1999/xlink" xlink:title="junction duct of spermatheca" id="ABBRID0EYWAI" xlink:type="simple">JS</abbrev> 0753) <bold>A</bold> epigyne, ventral <bold>B</bold> vulva, dorsal <bold>C</bold>, <bold>E</bold> habitus, dorsal <bold>D</bold> ditto, ventral <bold>F</bold> carapace, frontal <bold>G</bold> chelicera, posterior. Abbreviations: <abbrev xmlns:xlink="http://www.w3.org/1999/xlink" xlink:title="accessory gland" id="ABBRID0EKXAI" xlink:type="simple">AG</abbrev> accessory gland; <abbrev xmlns:xlink="http://www.w3.org/1999/xlink" xlink:title="atrial ridge" id="ABBRID0EOXAI" xlink:type="simple">AR</abbrev> atrial ridge; <abbrev xmlns:xlink="http://www.w3.org/1999/xlink" xlink:title="atrium" id="ABBRID0ESXAI" xlink:type="simple">At</abbrev> atrium; <abbrev xmlns:xlink="http://www.w3.org/1999/xlink" xlink:title="copulatory duct" id="ABBRID0EWXAI" xlink:type="simple">CD</abbrev> copulatory duct; <abbrev xmlns:xlink="http://www.w3.org/1999/xlink" xlink:title="copulatory opening" id="ABBRID0E1XAI" xlink:type="simple">CO</abbrev> copulatory opening; <abbrev xmlns:xlink="http://www.w3.org/1999/xlink" xlink:title="fertilization duct" id="ABBRID0E5XAI" xlink:type="simple">FD</abbrev> fertilization duct; H epigynal hood; S spermatheca. Scale bars: 0.1 mm (<bold>A, B, G</bold>); 0.5 mm (<bold>C–F</bold>).</p></caption><graphic xmlns:xlink="http://www.w3.org/1999/xlink" xlink:href="zookeys-1221-205_article-135640__-g015.jpg" position="float" orientation="portrait" xlink:type="simple" id="oo_1201120.jpg"><uri content-type="original_file" xlink:type="simple">https://binary.pensoft.net/fig/1201120</uri></graphic></fig></tp:treatment-sec><tp:treatment-sec sec-type="description" id="SECID0ELYAI"><title>Description.</title><p><bold>Male</bold> (Figs <xref ref-type="fig" rid="F14">14</xref>, <xref ref-type="fig" rid="F15">15C, D, F, G</xref>). Total length 3.68. Carapace 1.84 long, 1.32 wide. Abdomen 1.95 long, 1.08 wide. Eye sizes and interdistances: <abbrev xmlns:xlink="http://www.w3.org/1999/xlink" xlink:title="anterior median eye" id="ABBRID0E2YAI" xlink:type="simple">AME</abbrev> 0.34, <abbrev xmlns:xlink="http://www.w3.org/1999/xlink" xlink:title="anterior lateral eye" id="ABBRID0E6YAI" xlink:type="simple">ALE</abbrev> 0.16, <abbrev xmlns:xlink="http://www.w3.org/1999/xlink" xlink:title="posterior lateral eye" id="ABBRID0EDZAI" xlink:type="simple">PLE</abbrev> 0.15, <abbrev xmlns:xlink="http://www.w3.org/1999/xlink" xlink:title="anterior eye row width" id="ABBRID0EHZAI" xlink:type="simple">AERW</abbrev> 1.08, <abbrev xmlns:xlink="http://www.w3.org/1999/xlink" xlink:title="posterior eye row width" id="ABBRID0ELZAI" xlink:type="simple">PERW</abbrev> 1.11, <abbrev xmlns:xlink="http://www.w3.org/1999/xlink" xlink:title="eye field length" id="ABBRID0EPZAI" xlink:type="simple">EFL</abbrev> 0.81. Legs: I 3.88 (1.05, 0.65, 0.90, 0.90, 0.38), II 2.64 (0.78, 0.48, 0.60, 0.45, 0.33), III 2.74 (0.93, 0.43, 0.50, 0.53, 0.35), IV 3.12 (0.93, 0.43, 0.70, 0.68, 0.38). Carapace mainly dark brown, with pair of elongated, dark patches centrally on cephalon, and longitudinal, orange band extending from middle between PMEs to posterior end, covered with dense pale and dark setae. Chelicerae orange, with two promarginal teeth and one retromarginal tooth. Legs pale except legs I mottled with dark. Dorsum of abdomen mainly green-brown, with longitudinal, irregular pale patch extended over whole surface, and two pairs of median muscle depressions; venter pale laterally, and dark brown centrally, with pair of longitudinal, central dotted lines.</p><p><bold><italic>Palp</italic></bold> (Fig. <xref ref-type="fig" rid="F14">14A–C</xref>): femur length/width ratio ca 3.2; patella almost as long as wide in retrolateral view; tibia ~1.3× wider than long in retrolateral view; retrolateral tibial apophysis (<abbrev xmlns:xlink="http://www.w3.org/1999/xlink" xlink:title="retrolateral tibial apophysis" id="ABBRID0E5ZAI" xlink:type="simple">RTA</abbrev>) strongly sclerotized, curved medially, and with rather blunt tip; dorsal tibial apophysis (<abbrev xmlns:xlink="http://www.w3.org/1999/xlink" xlink:title="dorsal tibial apophysis" id="ABBRID0EC1AI" xlink:type="simple">DTA</abbrev>) sub-triangular; cymbium ~ 1.6× longer than wide, with hollow against embolus; tegulum longer than cymbium, swollen medio-posteriorly, with posteriorly extended posterior lobe (<abbrev xmlns:xlink="http://www.w3.org/1999/xlink" xlink:title="posterior tegular lobe" id="ABBRID0EG1AI" xlink:type="simple">PL</abbrev>), and disto-retrolateral bump (<abbrev xmlns:xlink="http://www.w3.org/1999/xlink" xlink:title="tegular bump" id="ABBRID0EK1AI" xlink:type="simple">TB</abbrev>); embolus (E) strongly sclerotized, short, slightly curved, with rather blunt end.</p><p><bold>Female</bold> (Fig. <xref ref-type="fig" rid="F15">15A, B, E</xref>). Total length 4.24. Carapace 1.68 long, 1.14 wide. Abdomen 2.41 long, 1.46 wide. Eye sizes and interdistances: <abbrev xmlns:xlink="http://www.w3.org/1999/xlink" xlink:title="anterior median eye" id="ABBRID0EW1AI" xlink:type="simple">AME</abbrev> 0.32, <abbrev xmlns:xlink="http://www.w3.org/1999/xlink" xlink:title="anterior lateral eye" id="ABBRID0E11AI" xlink:type="simple">ALE</abbrev> 0.16, <abbrev xmlns:xlink="http://www.w3.org/1999/xlink" xlink:title="posterior lateral eye" id="ABBRID0E51AI" xlink:type="simple">PLE</abbrev> 0.16, <abbrev xmlns:xlink="http://www.w3.org/1999/xlink" xlink:title="anterior eye row width" id="ABBRID0EC2AI" xlink:type="simple">AERW</abbrev> 0.98, <abbrev xmlns:xlink="http://www.w3.org/1999/xlink" xlink:title="posterior eye row width" id="ABBRID0EG2AI" xlink:type="simple">PERW</abbrev> 1.06, <abbrev xmlns:xlink="http://www.w3.org/1999/xlink" xlink:title="eye field length" id="ABBRID0EK2AI" xlink:type="simple">EFL</abbrev> 0.71. Legs: I 2.56 (0.75, 0.50, 0.63, 0.38, 0.30), II 2.31 (0.70, 0.45, 0.53, 0.35, 0.28), III 2.56 (0.78, 0.43, 0.50, 0.55, 0.30), IV 3.29 (1.03, 0.48, 0.80, 0.68, 0.30). Habitus (Fig. <xref ref-type="fig" rid="F15">15E</xref>) similar to that of male but paler.</p><p><bold><italic>Epigyne</italic></bold> (Fig. <xref ref-type="fig" rid="F15">15A, B</xref>) &gt; 2× wider than long, with pair of anterior hoods (H) lateral to atrium (<abbrev xmlns:xlink="http://www.w3.org/1999/xlink" xlink:title="atrium" id="ABBRID0E42AI" xlink:type="simple">At</abbrev>); atrium almost square, with pair of lateral auricle-shaped ridges (<abbrev xmlns:xlink="http://www.w3.org/1999/xlink" xlink:title="atrial ridge" id="ABBRID0EB3AI" xlink:type="simple">AR</abbrev>); copulatory openings (<abbrev xmlns:xlink="http://www.w3.org/1999/xlink" xlink:title="copulatory opening" id="ABBRID0EF3AI" xlink:type="simple">CO</abbrev>) posteriorly located on atrium, irregular; copulatory ducts (<abbrev xmlns:xlink="http://www.w3.org/1999/xlink" xlink:title="copulatory duct" id="ABBRID0EJ3AI" xlink:type="simple">CD</abbrev>) strongly curved circularly at proximal, then curved to C-shape, with bar-shaped, terminal accessory glands (<abbrev xmlns:xlink="http://www.w3.org/1999/xlink" xlink:title="accessory gland" id="ABBRID0EN3AI" xlink:type="simple">AG</abbrev>); spermathecae (S) sub-spherical, with antero-inner extensions.</p></tp:treatment-sec><tp:treatment-sec sec-type="distribution" id="SECID0ER3AI"><title>Distribution.</title><p>Known only from the type locality in Xizang, China (Fig. <xref ref-type="fig" rid="F48">48</xref>).</p></tp:treatment-sec><tp:treatment-sec><!--Section generated to contain objects referenced in tp:taxon-treatment.--><fig id="F14" position="float" orientation="portrait"><object-id xmlns:xlink="http://www.w3.org/1999/xlink" content-type="doi" xlink:type="simple">10.3897/zookeys.1221.135640.figure14</object-id><object-id xmlns:xlink="http://www.w3.org/1999/xlink" content-type="arpha" xlink:type="simple">AE48C9DA-C5FB-51B4-8DE1-D0B381297149</object-id><label>Figure 14.</label><caption><p>Male palp of <italic><tp:taxon-name><tp:taxon-name-part taxon-name-part-type="genus" reg="Nandicius">Nandicius</tp:taxon-name-part><tp:taxon-name-part taxon-name-part-type="species" reg="xiefengi">xiefengi</tp:taxon-name-part></tp:taxon-name></italic> sp. nov., holotype <bold>A</bold> prolateral <bold>B</bold> ventral <bold>C</bold> retrolateral. Abbreviations: <abbrev xmlns:xlink="http://www.w3.org/1999/xlink" xlink:title="dorsal tibial apophysis" id="ABBRID0EGIAI" xlink:type="simple">DTA</abbrev> dorsal tibial apophysis; E embolus; <abbrev xmlns:xlink="http://www.w3.org/1999/xlink" xlink:title="posterior tegular lobe" id="ABBRID0EKIAI" xlink:type="simple">PL</abbrev> posterior tegular lobe; <abbrev xmlns:xlink="http://www.w3.org/1999/xlink" xlink:title="retrolateral tibial apophysis" id="ABBRID0EOIAI" xlink:type="simple">RTA</abbrev> retrolateral tibial apophysis; <abbrev xmlns:xlink="http://www.w3.org/1999/xlink" xlink:title="tegular bump" id="ABBRID0ESIAI" xlink:type="simple">TB</abbrev> tegular bump. Scale bars: 0.1 mm.</p></caption><graphic xmlns:xlink="http://www.w3.org/1999/xlink" xlink:href="zookeys-1221-205_article-135640__-g014.jpg" position="float" orientation="portrait" xlink:type="simple" id="oo_1201119.jpg"><uri content-type="original_file" xlink:type="simple">https://binary.pensoft.net/fig/1201119</uri></graphic></fig><fig id="F48" position="float" orientation="portrait"><object-id xmlns:xlink="http://www.w3.org/1999/xlink" content-type="doi" xlink:type="simple">10.3897/zookeys.1221.135640.figure48</object-id><object-id xmlns:xlink="http://www.w3.org/1999/xlink" content-type="arpha" xlink:type="simple">E6184E58-DA76-5F8F-BC12-B21A1AFC7DAF</object-id><label>Figure 48.</label><caption><p>Distributional records of <italic><tp:taxon-name><tp:taxon-name-part taxon-name-part-type="genus" reg="Irura">Irura</tp:taxon-name-part><tp:taxon-name-part taxon-name-part-type="species" reg="qiuhangi">qiuhangi</tp:taxon-name-part></tp:taxon-name></italic> sp. nov., <italic><tp:taxon-name><tp:taxon-name-part taxon-name-part-type="genus" reg="Myrmarachne">Myrmarachne</tp:taxon-name-part><tp:taxon-name-part taxon-name-part-type="species" reg="kuan">kuan</tp:taxon-name-part></tp:taxon-name></italic> sp. nov., <italic><tp:taxon-name><tp:taxon-name-part taxon-name-part-type="genus" reg="Nandicius">Nandicius</tp:taxon-name-part><tp:taxon-name-part taxon-name-part-type="species" reg="xiefengi">xiefengi</tp:taxon-name-part></tp:taxon-name></italic> sp. nov., <italic><tp:taxon-name><tp:taxon-name-part taxon-name-part-type="genus" reg="Padillothorax">Padillothorax</tp:taxon-name-part><tp:taxon-name-part taxon-name-part-type="species" reg="exilis">exilis</tp:taxon-name-part></tp:taxon-name></italic> (Cao &amp; Li, 2016), <italic><tp:taxon-name><tp:taxon-name-part taxon-name-part-type="genus" reg="Pancorius">Pancorius</tp:taxon-name-part><tp:taxon-name-part taxon-name-part-type="species" reg="yingjiang">yingjiang</tp:taxon-name-part></tp:taxon-name></italic> sp. nov., <italic><tp:taxon-name><tp:taxon-name-part taxon-name-part-type="genus" reg="Siler">Siler</tp:taxon-name-part><tp:taxon-name-part taxon-name-part-type="species" reg="hanoicus">hanoicus</tp:taxon-name-part></tp:taxon-name></italic> Prószyński, 1985, <italic><tp:taxon-name><tp:taxon-name-part taxon-name-part-type="genus" reg="Simaetha">Simaetha</tp:taxon-name-part><tp:taxon-name-part taxon-name-part-type="species" reg="hainan">hainan</tp:taxon-name-part></tp:taxon-name></italic> sp. nov., <italic><tp:taxon-name><tp:taxon-name-part taxon-name-part-type="genus" reg="Synagelides">Synagelides</tp:taxon-name-part><tp:taxon-name-part taxon-name-part-type="species" reg="yidei">yidei</tp:taxon-name-part></tp:taxon-name></italic> sp. nov., and <italic><tp:taxon-name><tp:taxon-name-part taxon-name-part-type="genus" reg="Synagelides">S.</tp:taxon-name-part><tp:taxon-name-part taxon-name-part-type="species" reg="zilongi">zilongi</tp:taxon-name-part></tp:taxon-name></italic> sp. nov.</p></caption><graphic xmlns:xlink="http://www.w3.org/1999/xlink" xlink:href="zookeys-1221-205_article-135640__-g048.jpg" position="float" orientation="portrait" xlink:type="simple" id="oo_1201157.jpg"><uri content-type="original_file" xlink:type="simple">https://binary.pensoft.net/fig/1201157</uri></graphic></fig></tp:treatment-sec><ref-list><ref id="B38"><mixed-citation xmlns:xlink="http://www.w3.org/1999/xlink" xlink:type="simple"><person-group><name name-style="western"><surname>Yang</surname><given-names>ZY</given-names></name><name name-style="western"><surname>Zhang</surname><given-names>JX</given-names></name></person-group> (<year>2024</year>) <article-title>On eight species of <tp:taxon-name><tp:taxon-name-part taxon-name-part-type="tribe">Chrysillini</tp:taxon-name-part></tp:taxon-name> from Xizang, China (<tp:taxon-name><tp:taxon-name-part taxon-name-part-type="order">Araneae</tp:taxon-name-part></tp:taxon-name>: <tp:taxon-name><tp:taxon-name-part taxon-name-part-type="family">Salticidae</tp:taxon-name-part></tp:taxon-name>: <tp:taxon-name><tp:taxon-name-part taxon-name-part-type="subfamily">Salticinae</tp:taxon-name-part></tp:taxon-name>).</article-title><source>Zootaxa</source><volume>5447</volume>(<issue>2</issue>): <fpage>151</fpage>–<lpage>187</lpage>. <ext-link xlink:href="10.11646/zootaxa.5447.2.1" ext-link-type="doi" xlink:type="simple">https://doi.org/10.11646/zootaxa.5447.2.1</ext-link></mixed-citation></ref><ref id="B21"><mixed-citation xmlns:xlink="http://www.w3.org/1999/xlink" xlink:type="simple"><person-group><name name-style="western"><surname>Metzner</surname><given-names>H</given-names></name></person-group> (<year>2024</year>) Jumping spiders (<tp:taxon-name><tp:taxon-name-part taxon-name-part-type="class">Arachnida</tp:taxon-name-part></tp:taxon-name>: <tp:taxon-name><tp:taxon-name-part taxon-name-part-type="order">Araneae</tp:taxon-name-part></tp:taxon-name>: <tp:taxon-name><tp:taxon-name-part taxon-name-part-type="family">Salticidae</tp:taxon-name-part></tp:taxon-name>) of the world. [Accessed 10 Jul. 2024] <ext-link xlink:href="https://www.jumping-spiders.com" ext-link-type="uri" xlink:type="simple">https://www.jumping-spiders.com</ext-link></mixed-citation></ref></ref-list></tp:taxon-treatment>
