# Supplementary material for: ﻿Taxonomic notes of jumping spiders (Araneae, Salticidae) from Guangxi, Hainan, Sichuan, Xizang and Yunnan, China
Source: Zookeys. 2024 Dec 17;1221:205–77. doi: 10.3897/zookeys.1221.135640 (PMC11669013; doi:10.3897/zookeys.1221.135640)
Supplement: XML Treatment for Okinawicius [file zookeys.1221.135640-treatment16.xml]

<!DOCTYPE tp:taxon-treatment
  PUBLIC "-//TaxonX//DTD Taxonomic Treatment Publishing DTD v0 20100105//EN" "tax-treatment-NSO.dtd">
<tp:taxon-treatment xmlns:tp="http://www.plazi.org/taxpub"><tp:treatment-meta><kwd-group><label>Taxon classification</label><kwd>
                <named-content content-type="kingdom">Animalia</named-content>
              </kwd><kwd>
                <named-content content-type="order">Araneae</named-content>
              </kwd><kwd>
                <named-content content-type="family">Salticidae</named-content>
              </kwd></kwd-group><mixed-citation publication-type="journal"><person-group><name><surname>Wang</surname><given-names>Cheng</given-names></name><name><surname>Mi</surname><given-names>Xiaoqi</given-names></name><name><surname>Li</surname><given-names>Shuqiang</given-names></name><name><surname>Xu</surname><given-names>Xiang</given-names></name></person-group><article-title>﻿Taxonomic notes of jumping spiders (<tp:taxon-name><tp:taxon-name-part taxon-name-part-type="order">Araneae</tp:taxon-name-part></tp:taxon-name>, <tp:taxon-name><tp:taxon-name-part taxon-name-part-type="family">Salticidae</tp:taxon-name-part></tp:taxon-name>) from Guangxi, Hainan, Sichuan, Xizang and Yunnan, China</article-title><source>Zookeys</source><day>17</day><month>12</month><year>2024</year><volume>1221</volume><fpage>205</fpage><lpage>277</lpage><pub-id pub-id-type="doi">10.3897/zookeys.1221.135640</pub-id></mixed-citation></tp:treatment-meta><tp:nomenclature><label>﻿Genus</label><tp:taxon-name>
              <object-id xmlns:xlink="http://www.w3.org/1999/xlink" content-type="arpha" xlink:type="simple">5AD30E32-4821-5289-9C5B-1130C04062CE</object-id>
              <tp:taxon-name-part taxon-name-part-type="genus" reg="Okinawicius">Okinawicius</tp:taxon-name-part>
            </tp:taxon-name><tp:taxon-authority>Prószyński, 2016</tp:taxon-authority><tp:nomenclature-citation-list><tp:nomenclature-citation><tp:taxon-name>
                  <tp:taxon-name-part taxon-name-part-type="genus" reg="Okinawicius">Okinawicius</tp:taxon-name-part>
                </tp:taxon-name><comment>Prószyński, 2016: 22.</comment></tp:nomenclature-citation><tp:nomenclature-citation><tp:taxon-name>
                  <tp:taxon-name-part taxon-name-part-type="genus" reg="Nepalicius">Nepalicius</tp:taxon-name-part>
                </tp:taxon-name><comment>Prószyński, 2016: 21. Syn. nov.</comment></tp:nomenclature-citation></tp:nomenclature-citation-list></tp:nomenclature><tp:treatment-sec sec-type="type species" id="SECID0EO5AI"><title>Type species.</title><p><italic><tp:taxon-name><tp:taxon-name-part taxon-name-part-type="genus" reg="Pseudicius">Pseudicius</tp:taxon-name-part><tp:taxon-name-part taxon-name-part-type="species" reg="okinawaensis">okinawaensis</tp:taxon-name-part></tp:taxon-name></italic> Prószyński, 1992; type locality Okinawa.</p></tp:treatment-sec><tp:treatment-sec sec-type="diagnosis" id="SECID0E65AI"><title>Diagnosis and description.</title><p>See <xref ref-type="bibr" rid="B28">Prószyński (2016)</xref>.</p></tp:treatment-sec><tp:treatment-sec sec-type="Composition" id="SECID0EJ6AI"><title>Composition.</title><p>This genus currently includes 12 species: <italic><tp:taxon-name><tp:taxon-name-part taxon-name-part-type="genus" reg="Okinawicius">Okinawicius</tp:taxon-name-part><tp:taxon-name-part taxon-name-part-type="species" reg="daitaricus">daitaricus</tp:taxon-name-part></tp:taxon-name></italic> (Prószyński, 1992) (♀); <italic><tp:taxon-name><tp:taxon-name-part taxon-name-part-type="genus" reg="Okinawicius">O.</tp:taxon-name-part><tp:taxon-name-part taxon-name-part-type="species" reg="daoxianensis">daoxianensis</tp:taxon-name-part></tp:taxon-name></italic> (Peng, Gong &amp; Kim, 2000), comb. nov. (♂); <italic><tp:taxon-name><tp:taxon-name-part taxon-name-part-type="genus" reg="Okinawicius">O.</tp:taxon-name-part><tp:taxon-name-part taxon-name-part-type="species" reg="delesserti">delesserti</tp:taxon-name-part></tp:taxon-name></italic> (Caporiacco, 1941) (♂); <italic><tp:taxon-name><tp:taxon-name-part taxon-name-part-type="genus" reg="Okinawicius">O.</tp:taxon-name-part><tp:taxon-name-part taxon-name-part-type="species" reg="modestus">modestus</tp:taxon-name-part></tp:taxon-name></italic> (Simon, 1885) (♀); <italic><tp:taxon-name><tp:taxon-name-part taxon-name-part-type="genus" reg="Okinawicius">O.</tp:taxon-name-part><tp:taxon-name-part taxon-name-part-type="species" reg="nepalicus">nepalicus</tp:taxon-name-part></tp:taxon-name></italic> (Andreeva, Hęciak &amp; Prószyński, 1984), comb. nov. (♂♀); <italic><tp:taxon-name><tp:taxon-name-part taxon-name-part-type="genus" reg="Okinawicius">O.</tp:taxon-name-part><tp:taxon-name-part taxon-name-part-type="species" reg="okinawaensis">okinawaensis</tp:taxon-name-part></tp:taxon-name></italic> (Prószyński, 1992) (♀); <italic><tp:taxon-name><tp:taxon-name-part taxon-name-part-type="genus" reg="Okinawicius">O.</tp:taxon-name-part><tp:taxon-name-part taxon-name-part-type="species" reg="seychellensis">seychellensis</tp:taxon-name-part></tp:taxon-name></italic> (Wanless, 1984), comb. nov. (♂♀); <italic><tp:taxon-name><tp:taxon-name-part taxon-name-part-type="genus" reg="Okinawicius">O.</tp:taxon-name-part><tp:taxon-name-part taxon-name-part-type="species" reg="sheherezadae">sheherezadae</tp:taxon-name-part></tp:taxon-name></italic> (Prószyński, 1989) (♀); <italic><tp:taxon-name><tp:taxon-name-part taxon-name-part-type="genus" reg="Okinawicius">O.</tp:taxon-name-part><tp:taxon-name-part taxon-name-part-type="species" reg="shirinae">shirinae</tp:taxon-name-part></tp:taxon-name></italic> (Prószyński, 1989) (♂); <italic><tp:taxon-name><tp:taxon-name-part taxon-name-part-type="genus" reg="Okinawicius">O.</tp:taxon-name-part><tp:taxon-name-part taxon-name-part-type="species" reg="sindbadi">sindbadi</tp:taxon-name-part></tp:taxon-name></italic> (Prószyński, 1989) (♂); <italic><tp:taxon-name><tp:taxon-name-part taxon-name-part-type="genus" reg="Okinawicius">O.</tp:taxon-name-part><tp:taxon-name-part taxon-name-part-type="species" reg="tekdi">tekdi</tp:taxon-name-part></tp:taxon-name></italic> Tripathi &amp; Kulkarni, 2024 (♂♀); <italic><tp:taxon-name><tp:taxon-name-part taxon-name-part-type="genus" reg="Okinawicius">O.</tp:taxon-name-part><tp:taxon-name-part taxon-name-part-type="species" reg="tokaraensis">tokaraensis</tp:taxon-name-part></tp:taxon-name></italic> (Bohdanowicz &amp; Prószyński, 1987) (♂♀).</p></tp:treatment-sec><tp:treatment-sec sec-type="comments" id="SECID0ETDBI"><title>Comments.</title><p>Both <italic><tp:taxon-name><tp:taxon-name-part taxon-name-part-type="genus" reg="Nepalicius">Nepalicius</tp:taxon-name-part></tp:taxon-name></italic> and <italic><tp:taxon-name><tp:taxon-name-part taxon-name-part-type="genus" reg="Okinawicius">Okinawicius</tp:taxon-name-part></tp:taxon-name></italic> were described by <xref ref-type="bibr" rid="B28">Prószyński (2016)</xref>. They are considered to be congeneric because the newly discovered females of <italic><tp:taxon-name><tp:taxon-name-part taxon-name-part-type="genus" reg="Nepalicius">N.</tp:taxon-name-part><tp:taxon-name-part taxon-name-part-type="species" reg="nepalicus">nepalicus</tp:taxon-name-part></tp:taxon-name></italic> (the generotype of <italic><tp:taxon-name><tp:taxon-name-part taxon-name-part-type="genus" reg="Nepalicius">Nepalicius</tp:taxon-name-part></tp:taxon-name></italic>) share consistent habitus and epigyne with <italic><tp:taxon-name><tp:taxon-name-part taxon-name-part-type="genus" reg="Okinawicius">O.</tp:taxon-name-part><tp:taxon-name-part taxon-name-part-type="species" reg="okinawaensis">okinawaensis</tp:taxon-name-part></tp:taxon-name></italic> (the generotype of <italic><tp:taxon-name><tp:taxon-name-part taxon-name-part-type="genus" reg="Okinawicius">Okinawicius</tp:taxon-name-part></tp:taxon-name></italic>, known only from females), especially the copulatory ducts that form several coils in a plane almost perpendicular to the vertical axis. Thus, <italic><tp:taxon-name><tp:taxon-name-part taxon-name-part-type="genus" reg="Nepalicius">Nepalicius</tp:taxon-name-part></tp:taxon-name></italic> is proposed as a synonym of <italic><tp:taxon-name><tp:taxon-name-part taxon-name-part-type="genus" reg="Okinawicius">Okinawicius</tp:taxon-name-part></tp:taxon-name></italic>. We act as First Revisor per <xref ref-type="bibr" rid="B8">ICZN (1999)</xref>. <italic><tp:taxon-name><tp:taxon-name-part taxon-name-part-type="genus" reg="Okinawicius">Okinawicius</tp:taxon-name-part><tp:taxon-name-part taxon-name-part-type="species" reg="daoxianensis">daoxianensis</tp:taxon-name-part></tp:taxon-name></italic> (Peng, Gong &amp; Kim, 2000), comb. nov. is transferred due to it having the round tegulum encircled by embolus and with dorsal ramus of retrolateral tibial apophysis reduced to a triangular protuberance, which is consistent with <italic><tp:taxon-name><tp:taxon-name-part taxon-name-part-type="genus" reg="Okinawicius">O.</tp:taxon-name-part><tp:taxon-name-part taxon-name-part-type="species" reg="nepalicus">nepalicus</tp:taxon-name-part></tp:taxon-name></italic>. As <xref ref-type="bibr" rid="B40">Yang et al. (2024)</xref> mentioned, some <italic><tp:taxon-name><tp:taxon-name-part taxon-name-part-type="genus" reg="Afraflacilla">Afraflacilla</tp:taxon-name-part></tp:taxon-name></italic> species, only known by males, may also belong to <italic><tp:taxon-name><tp:taxon-name-part taxon-name-part-type="genus" reg="Okinawicius">Okinawicius</tp:taxon-name-part></tp:taxon-name></italic>. Moreover, the relationship between <italic><tp:taxon-name><tp:taxon-name-part taxon-name-part-type="genus" reg="Okinawicius">Okinawicius</tp:taxon-name-part></tp:taxon-name></italic> and <italic><tp:taxon-name><tp:taxon-name-part taxon-name-part-type="genus" reg="Afraflacilla">Afraflacilla</tp:taxon-name-part></tp:taxon-name></italic> also needs further attention.</p></tp:treatment-sec><ref-list><ref id="B28"><mixed-citation xmlns:xlink="http://www.w3.org/1999/xlink" xlink:type="simple"><person-group><name name-style="western"><surname>Prószyński</surname><given-names>J</given-names></name></person-group> (<year>2016</year>) <article-title>Delimitation and description of 19 new genera, a subgenus and a species of <tp:taxon-name><tp:taxon-name-part taxon-name-part-type="family">Salticidae</tp:taxon-name-part></tp:taxon-name> (<tp:taxon-name><tp:taxon-name-part taxon-name-part-type="order">Araneae</tp:taxon-name-part></tp:taxon-name>) of the world.</article-title><source>Ecologica Montenegrina</source><volume>7</volume>: <fpage>4</fpage>–<lpage>32</lpage>. <ext-link xlink:href="10.37828/em.2016.7.1" ext-link-type="doi" xlink:type="simple">https://doi.org/10.37828/em.2016.7.1</ext-link></mixed-citation></ref><ref id="B8"><mixed-citation xmlns:xlink="http://www.w3.org/1999/xlink" xlink:type="simple">ICZN (<year>1999</year>) <source>International Code of Zoological Nomenclature. 4<sup>th</sup> edn. The International Trust for Zoological Nomenclature.</source><publisher-name>London</publisher-name>, <publisher-loc>UK</publisher-loc>, <size units="page">305 pp</size>.</mixed-citation></ref><ref id="B40"><mixed-citation xmlns:xlink="http://www.w3.org/1999/xlink" xlink:type="simple"><person-group><name name-style="western"><surname>Yang</surname><given-names>ZY</given-names></name><name name-style="western"><surname>Wang</surname><given-names>WH</given-names></name><name name-style="western"><surname>Zhang</surname><given-names>JX</given-names></name></person-group> (<year>2024</year>) <article-title>On a new genus and seven species of <tp:taxon-name><tp:taxon-name-part taxon-name-part-type="tribe">Chrysillini</tp:taxon-name-part></tp:taxon-name> from China (<tp:taxon-name><tp:taxon-name-part taxon-name-part-type="order">Araneae</tp:taxon-name-part></tp:taxon-name>: <tp:taxon-name><tp:taxon-name-part taxon-name-part-type="family">Salticidae</tp:taxon-name-part></tp:taxon-name>: <tp:taxon-name><tp:taxon-name-part taxon-name-part-type="subfamily">Salticinae</tp:taxon-name-part></tp:taxon-name>).</article-title><source>Zootaxa</source><volume>5477</volume>(<issue>2</issue>): <fpage>101</fpage>–<lpage>135</lpage>. <ext-link xlink:href="10.11646/zootaxa.5477.2.1" ext-link-type="doi" xlink:type="simple">https://doi.org/10.11646/zootaxa.5477.2.1</ext-link></mixed-citation></ref></ref-list></tp:taxon-treatment>
