# Supplementary material for: ﻿Taxonomic notes of jumping spiders (Araneae, Salticidae) from Guangxi, Hainan, Sichuan, Xizang and Yunnan, China
Source: Zookeys. 2024 Dec 17;1221:205–77. doi: 10.3897/zookeys.1221.135640 (PMC11669013; doi:10.3897/zookeys.1221.135640)
Supplement: XML Treatment for Okinawicius nepalicus [file zookeys.1221.135640-treatment17.xml]

<!DOCTYPE tp:taxon-treatment
  PUBLIC "-//TaxonX//DTD Taxonomic Treatment Publishing DTD v0 20100105//EN" "tax-treatment-NSO.dtd">
<tp:taxon-treatment xmlns:tp="http://www.plazi.org/taxpub"><tp:treatment-meta><kwd-group><label>Taxon classification</label><kwd>
                <named-content content-type="kingdom">Animalia</named-content>
              </kwd><kwd>
                <named-content content-type="order">Araneae</named-content>
              </kwd><kwd>
                <named-content content-type="family">Salticidae</named-content>
              </kwd></kwd-group><mixed-citation publication-type="journal"><person-group><name><surname>Wang</surname><given-names>Cheng</given-names></name><name><surname>Mi</surname><given-names>Xiaoqi</given-names></name><name><surname>Li</surname><given-names>Shuqiang</given-names></name><name><surname>Xu</surname><given-names>Xiang</given-names></name></person-group><article-title>﻿Taxonomic notes of jumping spiders (<tp:taxon-name><tp:taxon-name-part taxon-name-part-type="order">Araneae</tp:taxon-name-part></tp:taxon-name>, <tp:taxon-name><tp:taxon-name-part taxon-name-part-type="family">Salticidae</tp:taxon-name-part></tp:taxon-name>) from Guangxi, Hainan, Sichuan, Xizang and Yunnan, China</article-title><source>Zookeys</source><day>17</day><month>12</month><year>2024</year><volume>1221</volume><fpage>205</fpage><lpage>277</lpage><pub-id pub-id-type="doi">10.3897/zookeys.1221.135640</pub-id></mixed-citation></tp:treatment-meta><tp:nomenclature><label>﻿</label><tp:taxon-name>
              <object-id xmlns:xlink="http://www.w3.org/1999/xlink" content-type="arpha" xlink:type="simple">6293DBB2-A34C-5F09-84DE-0721CAF05FF5</object-id>
              <tp:taxon-name-part taxon-name-part-type="genus" reg="Okinawicius">Okinawicius</tp:taxon-name-part>
              <tp:taxon-name-part taxon-name-part-type="species" reg="nepalicus">nepalicus</tp:taxon-name-part>
            </tp:taxon-name><tp:taxon-authority>(Andreeva, Hęciak &amp; Prószyński, 1984)</tp:taxon-authority><tp:taxon-status xmlns:xlink="http://www.w3.org/1999/xlink" xlink:type="simple">comb. nov.</tp:taxon-status><xref ref-type="fig" rid="F16">Figs 16</xref><xref ref-type="fig" rid="F17">, 17</xref><xref ref-type="fig" rid="F47">, 47</xref><tp:nomenclature-citation-list><tp:nomenclature-citation><tp:taxon-name>
                  <tp:taxon-name-part taxon-name-part-type="genus" reg="Icius">Icius</tp:taxon-name-part>
                  <tp:taxon-name-part taxon-name-part-type="species" reg="nepalicus">nepalicus</tp:taxon-name-part>
                </tp:taxon-name><comment>Andreeva, Hęciak &amp; Prószyński, 1984: 372, figs 49–51 (holotype ♂, not examined).</comment></tp:nomenclature-citation><tp:nomenclature-citation><tp:taxon-name>
                  <tp:taxon-name-part taxon-name-part-type="genus" reg="Pseudicius">Pseudicius</tp:taxon-name-part>
                  <tp:taxon-name-part taxon-name-part-type="species" reg="nepalicus">nepalicus</tp:taxon-name-part>
                </tp:taxon-name><comment>: Prószyński, 1992: 106, figs 67, 69–72 (♂).</comment></tp:nomenclature-citation><tp:nomenclature-citation><tp:taxon-name>
                  <tp:taxon-name-part taxon-name-part-type="genus" reg="Nepalicius">Nepalicius</tp:taxon-name-part>
                  <tp:taxon-name-part taxon-name-part-type="species" reg="nepalicus">nepalicus</tp:taxon-name-part>
                </tp:taxon-name><comment>: Prószyński, 2016: 22, fig. 7A, B (transferred from <tp:taxon-name><tp:taxon-name-part taxon-name-part-type="genus" reg="Pseudicius">Pseudicius</tp:taxon-name-part></tp:taxon-name>).</comment></tp:nomenclature-citation></tp:nomenclature-citation-list></tp:nomenclature><tp:treatment-sec sec-type="notes" id="SECID0EVKBI"><title>Note.</title><p>For a complete reference list of the species, see <xref ref-type="bibr" rid="B35">WSC (2024)</xref>.</p></tp:treatment-sec><tp:treatment-sec sec-type="material" id="SECID0E6KBI"><title>Material examined.</title><p>2 ♂ 3 ♀ (<abbrev xmlns:xlink="http://www.w3.org/1999/xlink" xlink:title="Tongren University" id="ABBRID0EFLBI" xlink:type="simple">TRU</abbrev>-<abbrev xmlns:xlink="http://www.w3.org/1999/xlink" xlink:title="junction duct of spermatheca" id="ABBRID0EJLBI" xlink:type="simple">JS</abbrev> 0754–0758), China: • Xizang Autonomous Region, Medog County, Beibeng Township, Deergong Village, Yarlung Zangbo National Nature Reserve (<named-content xmlns:xlink="http://www.w3.org/1999/xlink" content-type="dwc:verbatimCoordinates" xlink:type="simple"><named-content content-type="geo-json" specific-use="{&#34;type&#34;:&#34;Point&#34;,&#34;coordinates&#34;:[95.144500,29.180667]}" id="NCID0EQLBI" xlink:type="simple">29°10.84'N, 95°8.67'E</named-content></named-content>, ca 1670 m), 25.V.2024, X.Q. Mi et al. leg.</p></tp:treatment-sec><tp:treatment-sec sec-type="diagnosis" id="SECID0EVLBI"><title>Diagnosis.</title><p>This species resembles <italic><tp:taxon-name><tp:taxon-name-part taxon-name-part-type="genus" reg="Okinawicius">O.</tp:taxon-name-part><tp:taxon-name-part taxon-name-part-type="species" reg="tokaraensis">tokaraensis</tp:taxon-name-part></tp:taxon-name></italic> in having very similar habitus and copulatory organs, especially the epigynal structure, but differs in: 1) embolus (E) originating at ca 4 o’clock position (Fig. <xref ref-type="fig" rid="F16">16A, D</xref>) vs ca 6:30 – ca 9:00 o’clock position (<xref ref-type="bibr" rid="B40">Yang et al. 2024</xref>: figs 80–83); 2) membranous portions of copulatory ducts make 2 coils (Fig. <xref ref-type="fig" rid="F17">17B</xref>) vs ~ 3 coils (<xref ref-type="bibr" rid="B40">Yang et al. 2024</xref>: figs 89, 91, 93, 99–101).</p><fig id="F16" position="float" orientation="portrait"><object-id xmlns:xlink="http://www.w3.org/1999/xlink" content-type="doi" xlink:type="simple">10.3897/zookeys.1221.135640.figure16</object-id><object-id xmlns:xlink="http://www.w3.org/1999/xlink" content-type="arpha" xlink:type="simple">6173FDC9-EE82-564B-94B5-0A2E0BABF93F</object-id><label>Figure 16.</label><caption><p>Male palp of <italic><tp:taxon-name><tp:taxon-name-part taxon-name-part-type="genus" reg="Okinawicius">Okinawicius</tp:taxon-name-part><tp:taxon-name-part taxon-name-part-type="species" reg="nepalicus">nepalicus</tp:taxon-name-part></tp:taxon-name></italic> (Andreeva, Hęciak &amp; Prószyński, 1984) <bold>A–C</bold><abbrev xmlns:xlink="http://www.w3.org/1999/xlink" xlink:title="Tongren University" id="ABBRID0ELNBI" xlink:type="simple">TRU</abbrev>-<abbrev xmlns:xlink="http://www.w3.org/1999/xlink" xlink:title="junction duct of spermatheca" id="ABBRID0EPNBI" xlink:type="simple">JS</abbrev> 0754 <bold>D–F</bold><abbrev xmlns:xlink="http://www.w3.org/1999/xlink" xlink:title="Tongren University" id="ABBRID0EVNBI" xlink:type="simple">TRU</abbrev>-<abbrev xmlns:xlink="http://www.w3.org/1999/xlink" xlink:title="junction duct of spermatheca" id="ABBRID0EZNBI" xlink:type="simple">JS</abbrev> 0755 <bold>A, D</bold> ventral <bold>B, E</bold> retrolateral <bold>C, F</bold> dorsal. Abbreviations: E embolus; <abbrev xmlns:xlink="http://www.w3.org/1999/xlink" xlink:title="retrolateral tibial apophysis" id="ABBRID0EDOBI" xlink:type="simple">RTA</abbrev> retrolateral tibial apophysis; <abbrev xmlns:xlink="http://www.w3.org/1999/xlink" xlink:title="tegular bump" id="ABBRID0EHOBI" xlink:type="simple">TB</abbrev> tegular bump. Scale bars: 0.1 mm.</p></caption><graphic xmlns:xlink="http://www.w3.org/1999/xlink" xlink:href="zookeys-1221-205_article-135640__-g016.jpg" position="float" orientation="portrait" xlink:type="simple" id="oo_1201121.jpg"><uri content-type="original_file" xlink:type="simple">https://binary.pensoft.net/fig/1201121</uri></graphic></fig><fig id="F17" position="float" orientation="portrait"><object-id xmlns:xlink="http://www.w3.org/1999/xlink" content-type="doi" xlink:type="simple">10.3897/zookeys.1221.135640.figure17</object-id><object-id xmlns:xlink="http://www.w3.org/1999/xlink" content-type="arpha" xlink:type="simple">8C245402-2243-5EC7-8D66-3ACAEBA70457</object-id><label>Figure 17.</label><caption><p><italic><tp:taxon-name><tp:taxon-name-part taxon-name-part-type="genus" reg="Okinawicius">Okinawicius</tp:taxon-name-part><tp:taxon-name-part taxon-name-part-type="species" reg="nepalicus">nepalicus</tp:taxon-name-part></tp:taxon-name></italic> (Andreeva, Hęciak &amp; Prószyński, 1984) <bold>C, D, F, G</bold> male (<abbrev xmlns:xlink="http://www.w3.org/1999/xlink" xlink:title="Tongren University" id="ABBRID0EFPBI" xlink:type="simple">TRU</abbrev>-<abbrev xmlns:xlink="http://www.w3.org/1999/xlink" xlink:title="junction duct of spermatheca" id="ABBRID0EJPBI" xlink:type="simple">JS</abbrev> 0754) and <bold>A, B, E</bold> female (<abbrev xmlns:xlink="http://www.w3.org/1999/xlink" xlink:title="Tongren University" id="ABBRID0EPPBI" xlink:type="simple">TRU</abbrev>-<abbrev xmlns:xlink="http://www.w3.org/1999/xlink" xlink:title="junction duct of spermatheca" id="ABBRID0ETPBI" xlink:type="simple">JS</abbrev> 0756) <bold>A</bold> epigyne, ventral <bold>B</bold> vulva, dorsal <bold>C, E</bold> habitus, dorsal <bold>D</bold> ditto, lateral <bold>F</bold> carapace, frontal <bold>G</bold> chelicera, posterior. Abbreviations: <abbrev xmlns:xlink="http://www.w3.org/1999/xlink" xlink:title="accessory gland" id="ABBRID0EDQBI" xlink:type="simple">AG</abbrev> accessory gland; <abbrev xmlns:xlink="http://www.w3.org/1999/xlink" xlink:title="atrium" id="ABBRID0EHQBI" xlink:type="simple">At</abbrev> atrium; <abbrev xmlns:xlink="http://www.w3.org/1999/xlink" xlink:title="copulatory duct" id="ABBRID0ELQBI" xlink:type="simple">CD</abbrev> copulatory duct; <abbrev xmlns:xlink="http://www.w3.org/1999/xlink" xlink:title="fertilization duct" id="ABBRID0EPQBI" xlink:type="simple">FD</abbrev> fertilization duct; H epigynal hood; S spermatheca. Scale bars: 0.1 mm (<bold>A, B, G</bold>); 0.5 mm (<bold>C–F</bold>).</p></caption><graphic xmlns:xlink="http://www.w3.org/1999/xlink" xlink:href="zookeys-1221-205_article-135640__-g017.jpg" position="float" orientation="portrait" xlink:type="simple" id="oo_1201123.jpg"><uri content-type="original_file" xlink:type="simple">https://binary.pensoft.net/fig/1201123</uri></graphic></fig></tp:treatment-sec><tp:treatment-sec sec-type="description" id="SECID0E3QBI"><title>Re-description.</title><p><bold>Male</bold> (Figs <xref ref-type="fig" rid="F16">16</xref>, <xref ref-type="fig" rid="F17">17C, D, F, G</xref>). Total length 3.69. Carapace 1.79 long, 1.25 wide. Abdomen 2.01 long, 1.17 wide. Eye sizes and interdistances: <abbrev xmlns:xlink="http://www.w3.org/1999/xlink" xlink:title="anterior median eye" id="ABBRID0EMRBI" xlink:type="simple">AME</abbrev> 0.32, <abbrev xmlns:xlink="http://www.w3.org/1999/xlink" xlink:title="anterior lateral eye" id="ABBRID0EQRBI" xlink:type="simple">ALE</abbrev> 0.19, <abbrev xmlns:xlink="http://www.w3.org/1999/xlink" xlink:title="posterior lateral eye" id="ABBRID0EURBI" xlink:type="simple">PLE</abbrev> 0.18, <abbrev xmlns:xlink="http://www.w3.org/1999/xlink" xlink:title="anterior eye row width" id="ABBRID0EYRBI" xlink:type="simple">AERW</abbrev> 1.01, <abbrev xmlns:xlink="http://www.w3.org/1999/xlink" xlink:title="posterior eye row width" id="ABBRID0E3RBI" xlink:type="simple">PERW</abbrev> 1.02, <abbrev xmlns:xlink="http://www.w3.org/1999/xlink" xlink:title="eye field length" id="ABBRID0EASBI" xlink:type="simple">EFL</abbrev> 0.77. Legs: I 3.79 (1.13, 0.75, 1.00, 0.63, 0.28), II 2.53 (0.80, 0.48, 0.55, 0.40, 0.30), III 2.65 (0.80, 0.40, 0.55, 0.60, 0.30), IV 3.34 (1.00, 0.50, 0.83, 0.73, 0.28). Carapace dark, with marginal white setal band, covered with dense pale, golden and dark setae. Chelicerae mainly dark, with two promarginal teeth and one retromarginal tooth. legs I with thickness femora, patellae and tibiae, and single pro-ventral spine on tibiae. Dorsum of abdomen dark brown, with four pairs of transverse, pale stripes laterally; venter colored as dorsum.</p><p><bold><italic>Palp</italic></bold> (Fig. <xref ref-type="fig" rid="F16">16A–F</xref>): femur length/width ratio ca 2.44; patella almost as long as wide in retrolateral view; tibia ~ 1.6× wider than long in ventral view, with strongly sclerotized retrolateral apophysis (<abbrev xmlns:xlink="http://www.w3.org/1999/xlink" xlink:title="retrolateral tibial apophysis" id="ABBRID0EPSBI" xlink:type="simple">RTA</abbrev>) bifurcated into sub-triangular ventral ramus and sub-semicircular dorsal ramus; cymbium ~ 1.54× longer than wide; tegulum almost round, with prolatero-posterior bump (<abbrev xmlns:xlink="http://www.w3.org/1999/xlink" xlink:title="tegular bump" id="ABBRID0ETSBI" xlink:type="simple">TB</abbrev>) and antero-retrolateral swollen portion; embolus (E) originating at ca 4 o’clock position, coiled in less than complete circle, with rather blunt tip.</p><p><bold>Female</bold> (Fig. <xref ref-type="fig" rid="F17">17A, B, E</xref>). Total length 4.40. Carapace 1.72 long, 1.14 wide. Abdomen 2.86 long, 1.64 wide. Eye sizes and interdistances: <abbrev xmlns:xlink="http://www.w3.org/1999/xlink" xlink:title="anterior median eye" id="ABBRID0E6SBI" xlink:type="simple">AME</abbrev> 0.34, <abbrev xmlns:xlink="http://www.w3.org/1999/xlink" xlink:title="anterior lateral eye" id="ABBRID0EDTBI" xlink:type="simple">ALE</abbrev> 0.17, <abbrev xmlns:xlink="http://www.w3.org/1999/xlink" xlink:title="posterior lateral eye" id="ABBRID0EHTBI" xlink:type="simple">PLE</abbrev> 0.15, <abbrev xmlns:xlink="http://www.w3.org/1999/xlink" xlink:title="anterior eye row width" id="ABBRID0ELTBI" xlink:type="simple">AERW</abbrev> 0.91, <abbrev xmlns:xlink="http://www.w3.org/1999/xlink" xlink:title="posterior eye row width" id="ABBRID0EPTBI" xlink:type="simple">PERW</abbrev> 1.01, <abbrev xmlns:xlink="http://www.w3.org/1999/xlink" xlink:title="eye field length" id="ABBRID0ETTBI" xlink:type="simple">EFL</abbrev> 0.71. Legs: I 2.79 (0.88, 0.63, 0.63, 0.40, 0.25), II 2.28 (0.65, 0.5, 0.5, 0.38, 0.25), III 2.55 (0.75, 0.45, 0.50, 0.55, 0.30), IV 3.52 (1.08, 0.58, 0.83, 0.73, 0.30). Habitus (Fig. <xref ref-type="fig" rid="F17">17E</xref>) similar to that in male except paler and with thinner femora, patellae, and tibiae I.</p><p><bold><italic>Epigyne</italic></bold> (Fig. <xref ref-type="fig" rid="F17">17A, B</xref>) ~ 2× wider than long, with pair of anteriorly located hoods (H) ~ 1.5× longer than wide; atrium (<abbrev xmlns:xlink="http://www.w3.org/1999/xlink" xlink:title="atrium" id="ABBRID0EGUBI" xlink:type="simple">At</abbrev>) almost oval; copulatory openings (<abbrev xmlns:xlink="http://www.w3.org/1999/xlink" xlink:title="copulatory opening" id="ABBRID0EKUBI" xlink:type="simple">CO</abbrev>) indistinct; copulatory ducts (<abbrev xmlns:xlink="http://www.w3.org/1999/xlink" xlink:title="copulatory duct" id="ABBRID0EOUBI" xlink:type="simple">CD</abbrev>) forming ~ 2 coils, with terminal bar-shaped accessory glands (<abbrev xmlns:xlink="http://www.w3.org/1999/xlink" xlink:title="accessory gland" id="ABBRID0ESUBI" xlink:type="simple">AG</abbrev>) curved medially; spermathecae (S) tube-shaped, touching each other.</p></tp:treatment-sec><tp:treatment-sec sec-type="distribution" id="SECID0EWUBI"><title>Distribution.</title><p>China (Xizang; Fig. <xref ref-type="fig" rid="F47">47</xref>), India (Tamil Nadu), Nepal (Kathmandu).</p></tp:treatment-sec><tp:treatment-sec sec-type="comments" id="SECID0EAVBI"><title>Comments.</title><p>Although the male specimens described here are almost identical to the holotype, they also have some differences, such as the origin of embolus, which arises at ca 4 o’clock position (vs ca 3 o’clock in the holotype; see <xref ref-type="bibr" rid="B1">Andreeva et al. 1984</xref>: fig. 49), those are here considered as interspecific variations.</p></tp:treatment-sec><tp:treatment-sec><!--Section generated to contain objects referenced in tp:taxon-treatment.--><fig id="F47" position="float" orientation="portrait"><object-id xmlns:xlink="http://www.w3.org/1999/xlink" content-type="doi" xlink:type="simple">10.3897/zookeys.1221.135640.figure47</object-id><object-id xmlns:xlink="http://www.w3.org/1999/xlink" content-type="arpha" xlink:type="simple">63CA9611-4615-59CF-BF44-2CD29FF77A0A</object-id><label>Figure 47.</label><caption><p>Distributional records of <italic><tp:taxon-name><tp:taxon-name-part taxon-name-part-type="genus" reg="Cheliceroides">Cheliceroides</tp:taxon-name-part><tp:taxon-name-part taxon-name-part-type="species" reg="jinxini">jinxini</tp:taxon-name-part></tp:taxon-name></italic> sp. nov., <italic><tp:taxon-name><tp:taxon-name-part taxon-name-part-type="genus" reg="Dendroicius">Dendroicius</tp:taxon-name-part><tp:taxon-name-part taxon-name-part-type="species" reg="qiong">qiong</tp:taxon-name-part></tp:taxon-name></italic> sp. nov., <italic><tp:taxon-name><tp:taxon-name-part taxon-name-part-type="genus" reg="Icius">Icius</tp:taxon-name-part><tp:taxon-name-part taxon-name-part-type="species" reg="deergong">deergong</tp:taxon-name-part></tp:taxon-name></italic> sp. nov., <italic><tp:taxon-name><tp:taxon-name-part taxon-name-part-type="genus" reg="Irura">I.</tp:taxon-name-part><tp:taxon-name-part taxon-name-part-type="species" reg="yarlungzangbo">yarlungzangbo</tp:taxon-name-part></tp:taxon-name></italic> sp. nov., <italic><tp:taxon-name><tp:taxon-name-part taxon-name-part-type="genus" reg="Mintonia">Mintonia</tp:taxon-name-part><tp:taxon-name-part taxon-name-part-type="species" reg="shiwandashan">shiwandashan</tp:taxon-name-part></tp:taxon-name></italic> sp. nov., <italic><tp:taxon-name><tp:taxon-name-part taxon-name-part-type="genus" reg="Okinawicius">Okinawicius</tp:taxon-name-part><tp:taxon-name-part taxon-name-part-type="species" reg="nepalicus">nepalicus</tp:taxon-name-part></tp:taxon-name></italic> (Andreeva, Hęciak &amp; Prószyński, 1984), <italic><tp:taxon-name><tp:taxon-name-part taxon-name-part-type="genus" reg="Pancorius">Pancorius</tp:taxon-name-part><tp:taxon-name-part taxon-name-part-type="species" reg="medog">medog</tp:taxon-name-part></tp:taxon-name></italic> sp. nov., <italic><tp:taxon-name><tp:taxon-name-part taxon-name-part-type="genus" reg="Piranthus">Piranthus</tp:taxon-name-part><tp:taxon-name-part taxon-name-part-type="species" reg="maddisoni">maddisoni</tp:taxon-name-part></tp:taxon-name></italic> sp. nov., <italic><tp:taxon-name><tp:taxon-name-part taxon-name-part-type="genus" reg="Stertinius">Stertinius</tp:taxon-name-part><tp:taxon-name-part taxon-name-part-type="species" reg="lhoba">lhoba</tp:taxon-name-part></tp:taxon-name></italic> sp. nov., <italic><tp:taxon-name><tp:taxon-name-part taxon-name-part-type="genus" reg="Synagelides">Synagelides</tp:taxon-name-part><tp:taxon-name-part taxon-name-part-type="species" reg="kongmingi">kongmingi</tp:taxon-name-part></tp:taxon-name></italic> sp. nov., <italic><tp:taxon-name><tp:taxon-name-part taxon-name-part-type="genus" reg="Synagelides">S.</tp:taxon-name-part><tp:taxon-name-part taxon-name-part-type="species" reg="yunchangi">yunchangi</tp:taxon-name-part></tp:taxon-name></italic> sp. nov., <italic><tp:taxon-name><tp:taxon-name-part taxon-name-part-type="genus" reg="Synagelides">S.</tp:taxon-name-part><tp:taxon-name-part taxon-name-part-type="species" reg="xuandei">xuandei</tp:taxon-name-part></tp:taxon-name></italic> sp. nov., <italic><tp:taxon-name><tp:taxon-name-part taxon-name-part-type="genus" reg="Yaginumaella">Yaginumaella</tp:taxon-name-part><tp:taxon-name-part taxon-name-part-type="species" reg="daweishan">daweishan</tp:taxon-name-part></tp:taxon-name></italic> sp. nov., <italic><tp:taxon-name><tp:taxon-name-part taxon-name-part-type="genus" reg="Yaginumaella">Y.</tp:taxon-name-part><tp:taxon-name-part taxon-name-part-type="species" reg="moinba">moinba</tp:taxon-name-part></tp:taxon-name></italic> sp. nov., and <italic><tp:taxon-name><tp:taxon-name-part taxon-name-part-type="genus" reg="Yaginumaella">Y.</tp:taxon-name-part><tp:taxon-name-part taxon-name-part-type="species" reg="pingbian">pingbian</tp:taxon-name-part></tp:taxon-name></italic> sp. nov.</p></caption><graphic xmlns:xlink="http://www.w3.org/1999/xlink" xlink:href="zookeys-1221-205_article-135640__-g047.jpg" position="float" orientation="portrait" xlink:type="simple" id="oo_1201156.jpg"><uri content-type="original_file" xlink:type="simple">https://binary.pensoft.net/fig/1201156</uri></graphic></fig></tp:treatment-sec><ref-list><ref id="B35"><mixed-citation xmlns:xlink="http://www.w3.org/1999/xlink" xlink:type="simple">World Spider Catalog (<year>2024</year>) World Spider Catalog. Version 25.0. Natural History Museum Bern, <ext-link xlink:href="http://wsc.nmbe.ch" ext-link-type="uri" xlink:type="simple">http://wsc.nmbe.ch</ext-link>. [accessed on 3 Jul.2024] <ext-link xlink:href="10.24436/2" ext-link-type="doi" xlink:type="simple">https://doi.org/10.24436/2</ext-link></mixed-citation></ref><ref id="B40"><mixed-citation xmlns:xlink="http://www.w3.org/1999/xlink" xlink:type="simple"><person-group><name name-style="western"><surname>Yang</surname><given-names>ZY</given-names></name><name name-style="western"><surname>Wang</surname><given-names>WH</given-names></name><name name-style="western"><surname>Zhang</surname><given-names>JX</given-names></name></person-group> (<year>2024</year>) <article-title>On a new genus and seven species of <tp:taxon-name><tp:taxon-name-part taxon-name-part-type="tribe">Chrysillini</tp:taxon-name-part></tp:taxon-name> from China (<tp:taxon-name><tp:taxon-name-part taxon-name-part-type="order">Araneae</tp:taxon-name-part></tp:taxon-name>: <tp:taxon-name><tp:taxon-name-part taxon-name-part-type="family">Salticidae</tp:taxon-name-part></tp:taxon-name>: <tp:taxon-name><tp:taxon-name-part taxon-name-part-type="subfamily">Salticinae</tp:taxon-name-part></tp:taxon-name>).</article-title><source>Zootaxa</source><volume>5477</volume>(<issue>2</issue>): <fpage>101</fpage>–<lpage>135</lpage>. <ext-link xlink:href="10.11646/zootaxa.5477.2.1" ext-link-type="doi" xlink:type="simple">https://doi.org/10.11646/zootaxa.5477.2.1</ext-link></mixed-citation></ref><ref id="B1"><mixed-citation xmlns:xlink="http://www.w3.org/1999/xlink" xlink:type="simple"><person-group><name name-style="western"><surname>Andreeva</surname><given-names>EM</given-names></name><name name-style="western"><surname>Hęciak</surname><given-names>S</given-names></name><name name-style="western"><surname>Prószyński</surname><given-names>J</given-names></name></person-group> (<year>1984</year>) <article-title>Remarks on <italic><tp:taxon-name><tp:taxon-name-part taxon-name-part-type="genus">Icius</tp:taxon-name-part></tp:taxon-name></italic> and <italic><tp:taxon-name><tp:taxon-name-part taxon-name-part-type="genus">Pseudicius</tp:taxon-name-part></tp:taxon-name></italic> (<tp:taxon-name><tp:taxon-name-part taxon-name-part-type="order">Araneae</tp:taxon-name-part></tp:taxon-name>, <tp:taxon-name><tp:taxon-name-part taxon-name-part-type="family">Salticidae</tp:taxon-name-part></tp:taxon-name>) mainly from central Asia.</article-title><source>Annales Zoologici, Warszawa</source><volume>37</volume>: <fpage>349</fpage>–<lpage>375</lpage>.</mixed-citation></ref></ref-list></tp:taxon-treatment>
