# Supplementary material for: ﻿Taxonomic notes of jumping spiders (Araneae, Salticidae) from Guangxi, Hainan, Sichuan, Xizang and Yunnan, China
Source: Zookeys. 2024 Dec 17;1221:205–77. doi: 10.3897/zookeys.1221.135640 (PMC11669013; doi:10.3897/zookeys.1221.135640)
Supplement: XML Treatment for Padillothorax [file zookeys.1221.135640-treatment18.xml]

<!DOCTYPE tp:taxon-treatment
  PUBLIC "-//TaxonX//DTD Taxonomic Treatment Publishing DTD v0 20100105//EN" "tax-treatment-NSO.dtd">
<tp:taxon-treatment xmlns:tp="http://www.plazi.org/taxpub"><tp:treatment-meta><kwd-group><label>Taxon classification</label><kwd>
                <named-content content-type="kingdom">Animalia</named-content>
              </kwd><kwd>
                <named-content content-type="order">Araneae</named-content>
              </kwd><kwd>
                <named-content content-type="family">Salticidae</named-content>
              </kwd></kwd-group><mixed-citation publication-type="journal"><person-group><name><surname>Wang</surname><given-names>Cheng</given-names></name><name><surname>Mi</surname><given-names>Xiaoqi</given-names></name><name><surname>Li</surname><given-names>Shuqiang</given-names></name><name><surname>Xu</surname><given-names>Xiang</given-names></name></person-group><article-title>﻿Taxonomic notes of jumping spiders (<tp:taxon-name><tp:taxon-name-part taxon-name-part-type="order">Araneae</tp:taxon-name-part></tp:taxon-name>, <tp:taxon-name><tp:taxon-name-part taxon-name-part-type="family">Salticidae</tp:taxon-name-part></tp:taxon-name>) from Guangxi, Hainan, Sichuan, Xizang and Yunnan, China</article-title><source>Zookeys</source><day>17</day><month>12</month><year>2024</year><volume>1221</volume><fpage>205</fpage><lpage>277</lpage><pub-id pub-id-type="doi">10.3897/zookeys.1221.135640</pub-id></mixed-citation></tp:treatment-meta><tp:nomenclature><label>﻿Genus</label><tp:taxon-name>
              <object-id xmlns:xlink="http://www.w3.org/1999/xlink" content-type="arpha" xlink:type="simple">02A73916-8DF9-52CD-BDEB-CC064D39A214</object-id>
              <tp:taxon-name-part taxon-name-part-type="genus" reg="Padillothorax">Padillothorax</tp:taxon-name-part>
            </tp:taxon-name><tp:taxon-authority>Simon, 1901</tp:taxon-authority></tp:nomenclature><tp:treatment-sec sec-type="type species" id="SECID0EKWBI"><title>Type species.</title><p><italic><tp:taxon-name><tp:taxon-name-part taxon-name-part-type="genus" reg="Padillothorax">Padillothorax</tp:taxon-name-part><tp:taxon-name-part taxon-name-part-type="species" reg="semiostrinus">semiostrinus</tp:taxon-name-part></tp:taxon-name></italic> Simon, 1901; type locality Malaysia.</p></tp:treatment-sec><tp:treatment-sec sec-type="comments" id="SECID0E2WBI"><title>Comments.</title><p>This genus is considered to be a member of <tp:taxon-name><tp:taxon-name-part taxon-name-part-type="tribe">Baviini</tp:taxon-name-part></tp:taxon-name> Simon, 1901 (<xref ref-type="bibr" rid="B18">Maddison 2015</xref>; <xref ref-type="bibr" rid="B20">Maddison et al. 2020</xref>). It has always been poorly known, from only two nominal species until a proper redefinition was provided by <xref ref-type="bibr" rid="B20">Maddison et al. (2020)</xref>, who first illustrated the generotype, proposed three new combinations and added two new members. Further taxonomic attention to the genus is also essential because three members, including the generotype, remain known only from a single sex and <italic><tp:taxon-name><tp:taxon-name-part taxon-name-part-type="genus" reg="Padillothorax">P.</tp:taxon-name-part><tp:taxon-name-part taxon-name-part-type="species" reg="taprobanicus">taprobanicus</tp:taxon-name-part></tp:taxon-name></italic> Simon, 1902 lacks diagnostic drawings (<xref ref-type="bibr" rid="B35">WSC 2024</xref>).</p></tp:treatment-sec><ref-list><ref id="B18"><mixed-citation xmlns:xlink="http://www.w3.org/1999/xlink" xlink:type="simple"><person-group><name name-style="western"><surname>Maddison</surname><given-names>WP</given-names></name></person-group> (<year>2015</year>) <article-title>A phylogenetic classification of jumping spiders (<tp:taxon-name><tp:taxon-name-part taxon-name-part-type="order">Araneae</tp:taxon-name-part></tp:taxon-name>: <tp:taxon-name><tp:taxon-name-part taxon-name-part-type="family">Salticidae</tp:taxon-name-part></tp:taxon-name>).</article-title><source>The Journal of Arachnology</source><volume>43</volume>(<issue>3</issue>): <fpage>231</fpage>–<lpage>292</lpage>. <ext-link xlink:href="10.1636/arac-43-03-231-292" ext-link-type="doi" xlink:type="simple">https://doi.org/10.1636/arac-43-03-231-292</ext-link></mixed-citation></ref><ref id="B20"><mixed-citation xmlns:xlink="http://www.w3.org/1999/xlink" xlink:type="simple"><person-group><name name-style="western"><surname>Maddison</surname><given-names>WP</given-names></name><name name-style="western"><surname>Beattie</surname><given-names>I</given-names></name><name name-style="western"><surname>Marathe</surname><given-names>K</given-names></name><name name-style="western"><surname>Ng</surname><given-names>PYC</given-names></name><name name-style="western"><surname>Kanesharatnam</surname><given-names>N</given-names></name><name name-style="western"><surname>Benjamin</surname><given-names>SP</given-names></name><name name-style="western"><surname>Kunte</surname><given-names>K</given-names></name></person-group> (<year>2020</year>) <article-title>A phylogenetic and taxonomic review of baviine jumping spiders (<tp:taxon-name><tp:taxon-name-part taxon-name-part-type="order">Araneae</tp:taxon-name-part></tp:taxon-name>, <tp:taxon-name><tp:taxon-name-part taxon-name-part-type="family">Salticidae</tp:taxon-name-part></tp:taxon-name>, <tp:taxon-name><tp:taxon-name-part taxon-name-part-type="tribe">Baviini</tp:taxon-name-part></tp:taxon-name>).</article-title><source>ZooKeys</source><volume>1004</volume>: <fpage>27</fpage>–<lpage>97</lpage>. <ext-link xlink:href="10.3897/zookeys.1004.57526" ext-link-type="doi" xlink:type="simple">https://doi.org/10.3897/zookeys.1004.57526</ext-link></mixed-citation></ref><ref id="B35"><mixed-citation xmlns:xlink="http://www.w3.org/1999/xlink" xlink:type="simple">World Spider Catalog (<year>2024</year>) World Spider Catalog. Version 25.0. Natural History Museum Bern, <ext-link xlink:href="http://wsc.nmbe.ch" ext-link-type="uri" xlink:type="simple">http://wsc.nmbe.ch</ext-link>. [accessed on 3 Jul.2024] <ext-link xlink:href="10.24436/2" ext-link-type="doi" xlink:type="simple">https://doi.org/10.24436/2</ext-link></mixed-citation></ref></ref-list></tp:taxon-treatment>
