# Supplementary material for: ﻿Taxonomic notes of jumping spiders (Araneae, Salticidae) from Guangxi, Hainan, Sichuan, Xizang and Yunnan, China
Source: Zookeys. 2024 Dec 17;1221:205–77. doi: 10.3897/zookeys.1221.135640 (PMC11669013; doi:10.3897/zookeys.1221.135640)
Supplement: XML Treatment for Pancorius yingjiang [file zookeys.1221.135640-treatment22.xml]

<!DOCTYPE tp:taxon-treatment
  PUBLIC "-//TaxonX//DTD Taxonomic Treatment Publishing DTD v0 20100105//EN" "tax-treatment-NSO.dtd">
<tp:taxon-treatment xmlns:tp="http://www.plazi.org/taxpub"><tp:treatment-meta><kwd-group><label>Taxon classification</label><kwd>
                <named-content content-type="kingdom">Animalia</named-content>
              </kwd><kwd>
                <named-content content-type="order">Araneae</named-content>
              </kwd><kwd>
                <named-content content-type="family">Salticidae</named-content>
              </kwd></kwd-group><mixed-citation publication-type="journal"><person-group><name><surname>Wang</surname><given-names>Cheng</given-names></name><name><surname>Mi</surname><given-names>Xiaoqi</given-names></name><name><surname>Li</surname><given-names>Shuqiang</given-names></name><name><surname>Xu</surname><given-names>Xiang</given-names></name></person-group><article-title>﻿Taxonomic notes of jumping spiders (<tp:taxon-name><tp:taxon-name-part taxon-name-part-type="order">Araneae</tp:taxon-name-part></tp:taxon-name>, <tp:taxon-name><tp:taxon-name-part taxon-name-part-type="family">Salticidae</tp:taxon-name-part></tp:taxon-name>) from Guangxi, Hainan, Sichuan, Xizang and Yunnan, China</article-title><source>Zookeys</source><day>17</day><month>12</month><year>2024</year><volume>1221</volume><fpage>205</fpage><lpage>277</lpage><pub-id pub-id-type="doi">10.3897/zookeys.1221.135640</pub-id></mixed-citation></tp:treatment-meta><tp:nomenclature><label>﻿</label><tp:taxon-name>
              <object-id xmlns:xlink="http://www.w3.org/1999/xlink" content-type="arpha" xlink:type="simple">6D15C05E-C674-56A7-9813-BED89D1B0777</object-id>
              <tp:taxon-name-part taxon-name-part-type="genus" reg="Pancorius">Pancorius</tp:taxon-name-part>
              <tp:taxon-name-part taxon-name-part-type="species" reg="yingjiang">yingjiang</tp:taxon-name-part>
              <object-id xmlns:xlink="http://www.w3.org/1999/xlink" content-type="zoobank" xlink:type="simple">https://zoobank.org/C4E290D2-5E94-4C5B-8DF3-A14C58250BFD</object-id>
            </tp:taxon-name><tp:taxon-status xmlns:xlink="http://www.w3.org/1999/xlink" xlink:type="simple">sp. nov.</tp:taxon-status><xref ref-type="fig" rid="F21">Figs 21</xref><xref ref-type="fig" rid="F22">, 22</xref><xref ref-type="fig" rid="F48">, 48</xref></tp:nomenclature><tp:treatment-sec sec-type="type material" id="SECID0E4SCI"><title>Type material.</title><p><bold><italic>Holotype</italic></bold> ♀ (<abbrev xmlns:xlink="http://www.w3.org/1999/xlink" xlink:title="Tongren University" id="ABBRID0EITCI" xlink:type="simple">TRU</abbrev>-<abbrev xmlns:xlink="http://www.w3.org/1999/xlink" xlink:title="junction duct of spermatheca" id="ABBRID0EMTCI" xlink:type="simple">JS</abbrev> 0765), China: • Yunnan Province, Dehong Dai Autonomous Prefecture, Yingjiang County, Tongbiguan Township, Banggetong (<named-content xmlns:xlink="http://www.w3.org/1999/xlink" content-type="dwc:verbatimCoordinates" xlink:type="simple"><named-content content-type="geo-json" specific-use="{&#34;type&#34;:&#34;Point&#34;,&#34;coordinates&#34;:[97.641333,24.599333]}" id="NCID0ETTCI" xlink:type="simple">24°35.96'N, 97°38.48'E</named-content></named-content>, elevation undetailed) 3.V.2024, H. Qiu leg. <bold><italic>Paratypes</italic></bold> • 3 ♂ (<abbrev xmlns:xlink="http://www.w3.org/1999/xlink" xlink:title="Tongren University" id="ABBRID0E2TCI" xlink:type="simple">TRU</abbrev>-<abbrev xmlns:xlink="http://www.w3.org/1999/xlink" xlink:title="junction duct of spermatheca" id="ABBRID0E6TCI" xlink:type="simple">JS</abbrev> 0766–0768), same data as for holotype.</p></tp:treatment-sec><tp:treatment-sec sec-type="etymology" id="SECID0EDUCI"><title>Etymology.</title><p>The species name comes from the type locality, Yingjiang County; noun in apposition.</p></tp:treatment-sec><tp:treatment-sec sec-type="diagnosis" id="SECID0EIUCI"><title>Diagnosis.</title><p><italic><tp:taxon-name><tp:taxon-name-part taxon-name-part-type="genus" reg="Pancorius">Pancorius</tp:taxon-name-part><tp:taxon-name-part taxon-name-part-type="species" reg="yingjiang">yingjiang</tp:taxon-name-part></tp:taxon-name></italic> sp. nov. resembles that of <italic><tp:taxon-name><tp:taxon-name-part taxon-name-part-type="genus" reg="Pancorius">P.</tp:taxon-name-part><tp:taxon-name-part taxon-name-part-type="species" reg="manipuriensis">manipuriensis</tp:taxon-name-part></tp:taxon-name></italic> (Biswas &amp; Biswas, 2004) in having a similar male palp and a small, anteriorly located epigynal hood (H), but can be easily distinguished by the following: 1) copulatory openings (<abbrev xmlns:xlink="http://www.w3.org/1999/xlink" xlink:title="copulatory opening" id="ABBRID0EEVCI" xlink:type="simple">CO</abbrev>) opened anteriorly (Fig. <xref ref-type="fig" rid="F22">22A, B</xref>) vs opened opposite (<xref ref-type="bibr" rid="B4">Caleb 2023</xref>: figs 21, 22); 2) epigynal hoods (H) posterior to copulatory openings (<abbrev xmlns:xlink="http://www.w3.org/1999/xlink" xlink:title="copulatory opening" id="ABBRID0EQVCI" xlink:type="simple">CO</abbrev>) (Fig. <xref ref-type="fig" rid="F22">22A, B</xref>) vs lateral to copulatory openings (<xref ref-type="bibr" rid="B4">Caleb 2023</xref>: figs 21, 22); 3) retrolateral tibial apophysis (<abbrev xmlns:xlink="http://www.w3.org/1999/xlink" xlink:title="retrolateral tibial apophysis" id="ABBRID0E3VCI" xlink:type="simple">RTA</abbrev>) directed towards ca 12 o’clock position in ventral view (Fig. <xref ref-type="fig" rid="F21">21B</xref>) vs ca 2 o’clock position (<xref ref-type="bibr" rid="B4">Caleb 2023</xref>: fig. 15).</p><fig id="F21" position="float" orientation="portrait"><object-id xmlns:xlink="http://www.w3.org/1999/xlink" content-type="doi" xlink:type="simple">10.3897/zookeys.1221.135640.figure21</object-id><object-id xmlns:xlink="http://www.w3.org/1999/xlink" content-type="arpha" xlink:type="simple">7833E0F7-B031-55EE-8DDB-938B0A6796CC</object-id><label>Figure 21.</label><caption><p><italic><tp:taxon-name><tp:taxon-name-part taxon-name-part-type="genus" reg="Pancorius">Pancorius</tp:taxon-name-part><tp:taxon-name-part taxon-name-part-type="species" reg="yingjiang">yingjiang</tp:taxon-name-part></tp:taxon-name></italic> sp. nov. <bold>E–H</bold> female holotype and <bold>A–D</bold> male paratype (<abbrev xmlns:xlink="http://www.w3.org/1999/xlink" xlink:title="Tongren University" id="ABBRID0E6WCI" xlink:type="simple">TRU</abbrev>-<abbrev xmlns:xlink="http://www.w3.org/1999/xlink" xlink:title="junction duct of spermatheca" id="ABBRID0EDXCI" xlink:type="simple">JS</abbrev> 0766) <bold>A</bold> palp, prolateral <bold>B</bold> ditto, ventral <bold>C</bold> ditto, retrolateral <bold>D, E</bold> hatitus, dorsal <bold>F</bold> ditto, ventral <bold>G</bold> carapace, frontal <bold>H</bold> chelicera, posterior. Abbreviations: E embolus; <abbrev xmlns:xlink="http://www.w3.org/1999/xlink" xlink:title="posterior tegular lobe" id="ABBRID0EVXCI" xlink:type="simple">PL</abbrev> posterior tegular lobe; <abbrev xmlns:xlink="http://www.w3.org/1999/xlink" xlink:title="retrolateral tibial apophysis" id="ABBRID0EZXCI" xlink:type="simple">RTA</abbrev> retrolateral tibial apophysis. Scale bars: 0.5 mm (<bold>D, G</bold>); 1.0 mm (<bold>E, F</bold>); 0.1 mm (<bold>A–C, H</bold>).</p></caption><graphic xmlns:xlink="http://www.w3.org/1999/xlink" xlink:href="zookeys-1221-205_article-135640__-g021.jpg" position="float" orientation="portrait" xlink:type="simple" id="oo_1201127.jpg"><uri content-type="original_file" xlink:type="simple">https://binary.pensoft.net/fig/1201127</uri></graphic></fig><fig id="F22" position="float" orientation="portrait"><object-id xmlns:xlink="http://www.w3.org/1999/xlink" content-type="doi" xlink:type="simple">10.3897/zookeys.1221.135640.figure22</object-id><object-id xmlns:xlink="http://www.w3.org/1999/xlink" content-type="arpha" xlink:type="simple">0CB7EB3B-3D52-58AE-B422-C4E65F56DB59</object-id><label>Figure 22.</label><caption><p>Epigyne of <italic><tp:taxon-name><tp:taxon-name-part taxon-name-part-type="genus" reg="Pancorius">Pancorius</tp:taxon-name-part><tp:taxon-name-part taxon-name-part-type="species" reg="yingjiang">yingjiang</tp:taxon-name-part></tp:taxon-name></italic> sp. nov., female holotype <bold>A, B</bold> epigyne, ventral <bold>C, D</bold> vulva, dorsal. Abbreviations: <abbrev xmlns:xlink="http://www.w3.org/1999/xlink" xlink:title="accessory gland" id="ABBRID0E6YCI" xlink:type="simple">AG</abbrev> accessory gland; <abbrev xmlns:xlink="http://www.w3.org/1999/xlink" xlink:title="copulatory opening" id="ABBRID0EDZCI" xlink:type="simple">CO</abbrev> copulatory opening; <abbrev xmlns:xlink="http://www.w3.org/1999/xlink" xlink:title="copulatory duct" id="ABBRID0EHZCI" xlink:type="simple">CD</abbrev> copulatory duct; <abbrev xmlns:xlink="http://www.w3.org/1999/xlink" xlink:title="fertilization duct" id="ABBRID0ELZCI" xlink:type="simple">FD</abbrev> fertilization duct; H epigynal hood; S spermatheca. Scale bars: 0.1 mm.</p></caption><graphic xmlns:xlink="http://www.w3.org/1999/xlink" xlink:href="zookeys-1221-205_article-135640__-g022.jpg" position="float" orientation="portrait" xlink:type="simple" id="oo_1201128.jpg"><uri content-type="original_file" xlink:type="simple">https://binary.pensoft.net/fig/1201128</uri></graphic></fig></tp:treatment-sec><tp:treatment-sec sec-type="description" id="SECID0EUZCI"><title>Description.</title><p><bold>Female</bold> (Figs <xref ref-type="fig" rid="F21">21E–H</xref>, <xref ref-type="fig" rid="F22">22</xref>). Total length 6.40. Carapace 3.03 long, 2.40 wide. Abdomen 3.23 long, 2.43 wide. Eye sizes and interdistances: <abbrev xmlns:xlink="http://www.w3.org/1999/xlink" xlink:title="anterior median eye" id="ABBRID0EE1CI" xlink:type="simple">AME</abbrev> 0.72, <abbrev xmlns:xlink="http://www.w3.org/1999/xlink" xlink:title="anterior lateral eye" id="ABBRID0EI1CI" xlink:type="simple">ALE</abbrev> 0.43, <abbrev xmlns:xlink="http://www.w3.org/1999/xlink" xlink:title="posterior lateral eye" id="ABBRID0EM1CI" xlink:type="simple">PLE</abbrev> 0.38, <abbrev xmlns:xlink="http://www.w3.org/1999/xlink" xlink:title="anterior eye row width" id="ABBRID0EQ1CI" xlink:type="simple">AERW</abbrev> 2.30, <abbrev xmlns:xlink="http://www.w3.org/1999/xlink" xlink:title="posterior eye row width" id="ABBRID0EU1CI" xlink:type="simple">PERW</abbrev> 2.20, <abbrev xmlns:xlink="http://www.w3.org/1999/xlink" xlink:title="eye field length" id="ABBRID0EY1CI" xlink:type="simple">EFL</abbrev> 1.40. Legs: I 6.16 (1.88, 1.18, 1.50, 1.00, 0.60), II 5.56 (1.63, 1.10, 1.25, 0.95, 0.63), III 6.61 (2.13, 1.00, 1.45, 1.35, 0.68), IV 6.97 (2.13, 0.98, 1.55, 1.63, 0.68). Carapace yellow-brown, covered with dark golden and pale setae, with irregular yellow area anteriorly on thoracic part. Chelicerae brawny, with two promarginal teeth and one retromarginal tooth. Legs pale, mingled with red-brown, spiny. Dorsum of abdomen dark and spotted laterally, with central, longitudinal, pale stripe and two pairs of median muscle depressions; venter dark centrally, with pair of dotted lines.</p><p><bold><italic>Epigyne</italic></bold> (Fig. <xref ref-type="fig" rid="F22">22A–D</xref>) with pair of anterior, small hoods (H) below copulatory openings (<abbrev xmlns:xlink="http://www.w3.org/1999/xlink" xlink:title="copulatory opening" id="ABBRID0EH2CI" xlink:type="simple">CO</abbrev>); copulatory openings slit-shaped, opened anteriorly, and apart from each other &lt; 1/2 their width; copulatory ducts (<abbrev xmlns:xlink="http://www.w3.org/1999/xlink" xlink:title="copulatory duct" id="ABBRID0EL2CI" xlink:type="simple">CD</abbrev>) broad, with small, mediolateral accessory glands (<abbrev xmlns:xlink="http://www.w3.org/1999/xlink" xlink:title="accessory gland" id="ABBRID0EP2CI" xlink:type="simple">AG</abbrev>); spermathecae (S) almost round, touching each other.</p><p><bold>Male</bold> (Fig. <xref ref-type="fig" rid="F21">21A–D</xref>). Total length 5.23. Carapace 2.66 long, 2.14 wide. Abdomen 2.63 long, 1.60 wide. Eye sizes and interdistances: <abbrev xmlns:xlink="http://www.w3.org/1999/xlink" xlink:title="anterior median eye" id="ABBRID0E22CI" xlink:type="simple">AME</abbrev> 0.66, <abbrev xmlns:xlink="http://www.w3.org/1999/xlink" xlink:title="anterior lateral eye" id="ABBRID0E62CI" xlink:type="simple">ALE</abbrev> 0.40, <abbrev xmlns:xlink="http://www.w3.org/1999/xlink" xlink:title="posterior lateral eye" id="ABBRID0ED3CI" xlink:type="simple">PLE</abbrev> 0.37, <abbrev xmlns:xlink="http://www.w3.org/1999/xlink" xlink:title="anterior eye row width" id="ABBRID0EH3CI" xlink:type="simple">AERW</abbrev> 2.06, <abbrev xmlns:xlink="http://www.w3.org/1999/xlink" xlink:title="posterior eye row width" id="ABBRID0EL3CI" xlink:type="simple">PERW</abbrev> 1.97, <abbrev xmlns:xlink="http://www.w3.org/1999/xlink" xlink:title="eye field length" id="ABBRID0EP3CI" xlink:type="simple">EFL</abbrev> 1.26. Legs: I 6.84 (2.00, 1.08, 1.78, 1.25, 0.73), II 5.64 (1.75, 0.90, 1.33, 1.03, 0.63), III 6.54 (2.08, 0.90, 1.38, 1.45, 0.73), IV 6.82 (2.03, 0.85, 1.43, 1.58, 0.93). Habitus (Fig. <xref ref-type="fig" rid="F21">21D</xref>) similar to that of female except carapace darker, and without central, longitudinal, pale stripe on dorsum of abdomen.</p><p><bold><italic>Palp</italic></bold> (Fig. <xref ref-type="fig" rid="F21">21A–C</xref>): femur length/width ratio ca 3.34; patella ~ 1/2 femoral length; tibia slightly longer than wide, with strongly sclerotized, tapered retrolateral apophysis (<abbrev xmlns:xlink="http://www.w3.org/1999/xlink" xlink:title="retrolateral tibial apophysis" id="ABBRID0EC4CI" xlink:type="simple">RTA</abbrev>) curved distally and with pointed tip; cymbium ~ 1.5× longer than wide; tegulum slightly swollen posteriorly, with well-developed posterior lobe (<abbrev xmlns:xlink="http://www.w3.org/1999/xlink" xlink:title="posterior tegular lobe" id="ABBRID0EG4CI" xlink:type="simple">PL</abbrev>) with blunt end; embolus (E) arising from anteroprolateral portion of tegulum, with median sub-triangular extension and pointed end.</p></tp:treatment-sec><tp:treatment-sec sec-type="distribution" id="SECID0EK4CI"><title>Distribution.</title><p>Known only from the type locality in Yunnan, China (Fig. <xref ref-type="fig" rid="F48">48</xref>).</p></tp:treatment-sec><tp:treatment-sec sec-type="comments" id="SECID0EU4CI"><title>Comments.</title><p>As the female can be more easily distinguished from other congeners than the male, it is proposed as the holotype.</p></tp:treatment-sec><tp:treatment-sec><!--Section generated to contain objects referenced in tp:taxon-treatment.--><fig id="F48" position="float" orientation="portrait"><object-id xmlns:xlink="http://www.w3.org/1999/xlink" content-type="doi" xlink:type="simple">10.3897/zookeys.1221.135640.figure48</object-id><object-id xmlns:xlink="http://www.w3.org/1999/xlink" content-type="arpha" xlink:type="simple">E6184E58-DA76-5F8F-BC12-B21A1AFC7DAF</object-id><label>Figure 48.</label><caption><p>Distributional records of <italic><tp:taxon-name><tp:taxon-name-part taxon-name-part-type="genus" reg="Irura">Irura</tp:taxon-name-part><tp:taxon-name-part taxon-name-part-type="species" reg="qiuhangi">qiuhangi</tp:taxon-name-part></tp:taxon-name></italic> sp. nov., <italic><tp:taxon-name><tp:taxon-name-part taxon-name-part-type="genus" reg="Myrmarachne">Myrmarachne</tp:taxon-name-part><tp:taxon-name-part taxon-name-part-type="species" reg="kuan">kuan</tp:taxon-name-part></tp:taxon-name></italic> sp. nov., <italic><tp:taxon-name><tp:taxon-name-part taxon-name-part-type="genus" reg="Nandicius">Nandicius</tp:taxon-name-part><tp:taxon-name-part taxon-name-part-type="species" reg="xiefengi">xiefengi</tp:taxon-name-part></tp:taxon-name></italic> sp. nov., <italic><tp:taxon-name><tp:taxon-name-part taxon-name-part-type="genus" reg="Padillothorax">Padillothorax</tp:taxon-name-part><tp:taxon-name-part taxon-name-part-type="species" reg="exilis">exilis</tp:taxon-name-part></tp:taxon-name></italic> (Cao &amp; Li, 2016), <italic><tp:taxon-name><tp:taxon-name-part taxon-name-part-type="genus" reg="Pancorius">Pancorius</tp:taxon-name-part><tp:taxon-name-part taxon-name-part-type="species" reg="yingjiang">yingjiang</tp:taxon-name-part></tp:taxon-name></italic> sp. nov., <italic><tp:taxon-name><tp:taxon-name-part taxon-name-part-type="genus" reg="Siler">Siler</tp:taxon-name-part><tp:taxon-name-part taxon-name-part-type="species" reg="hanoicus">hanoicus</tp:taxon-name-part></tp:taxon-name></italic> Prószyński, 1985, <italic><tp:taxon-name><tp:taxon-name-part taxon-name-part-type="genus" reg="Simaetha">Simaetha</tp:taxon-name-part><tp:taxon-name-part taxon-name-part-type="species" reg="hainan">hainan</tp:taxon-name-part></tp:taxon-name></italic> sp. nov., <italic><tp:taxon-name><tp:taxon-name-part taxon-name-part-type="genus" reg="Synagelides">Synagelides</tp:taxon-name-part><tp:taxon-name-part taxon-name-part-type="species" reg="yidei">yidei</tp:taxon-name-part></tp:taxon-name></italic> sp. nov., and <italic><tp:taxon-name><tp:taxon-name-part taxon-name-part-type="genus" reg="Synagelides">S.</tp:taxon-name-part><tp:taxon-name-part taxon-name-part-type="species" reg="zilongi">zilongi</tp:taxon-name-part></tp:taxon-name></italic> sp. nov.</p></caption><graphic xmlns:xlink="http://www.w3.org/1999/xlink" xlink:href="zookeys-1221-205_article-135640__-g048.jpg" position="float" orientation="portrait" xlink:type="simple" id="oo_1201157.jpg"><uri content-type="original_file" xlink:type="simple">https://binary.pensoft.net/fig/1201157</uri></graphic></fig></tp:treatment-sec><ref-list><ref id="B4"><mixed-citation xmlns:xlink="http://www.w3.org/1999/xlink" xlink:type="simple"><person-group><name name-style="western"><surname>Caleb</surname><given-names>JTD</given-names></name></person-group> (<year>2023</year>) <article-title>Deciphering mysteries: on the identity of five enigmatic jumping spiders from northeast India, China and Philippines (<tp:taxon-name><tp:taxon-name-part taxon-name-part-type="order">Araneae</tp:taxon-name-part></tp:taxon-name>, <tp:taxon-name><tp:taxon-name-part taxon-name-part-type="family">Salticidae</tp:taxon-name-part></tp:taxon-name>).</article-title><source>Zootaxa</source><volume>5230</volume>(<issue>3</issue>): <fpage>391</fpage>–<lpage>400</lpage>. <ext-link xlink:href="10.11646/zootaxa.5230.3.8" ext-link-type="doi" xlink:type="simple">https://doi.org/10.11646/zootaxa.5230.3.8</ext-link></mixed-citation></ref></ref-list></tp:taxon-treatment>
