# Supplementary material for: ﻿Taxonomic notes of jumping spiders (Araneae, Salticidae) from Guangxi, Hainan, Sichuan, Xizang and Yunnan, China
Source: Zookeys. 2024 Dec 17;1221:205–77. doi: 10.3897/zookeys.1221.135640 (PMC11669013; doi:10.3897/zookeys.1221.135640)
Supplement: XML Treatment for Piranthus maddisoni [file zookeys.1221.135640-treatment24.xml]

<!DOCTYPE tp:taxon-treatment
  PUBLIC "-//TaxonX//DTD Taxonomic Treatment Publishing DTD v0 20100105//EN" "tax-treatment-NSO.dtd">
<tp:taxon-treatment xmlns:tp="http://www.plazi.org/taxpub"><tp:treatment-meta><kwd-group><label>Taxon classification</label><kwd>
                <named-content content-type="kingdom">Animalia</named-content>
              </kwd><kwd>
                <named-content content-type="order">Araneae</named-content>
              </kwd><kwd>
                <named-content content-type="family">Salticidae</named-content>
              </kwd></kwd-group><mixed-citation publication-type="journal"><person-group><name><surname>Wang</surname><given-names>Cheng</given-names></name><name><surname>Mi</surname><given-names>Xiaoqi</given-names></name><name><surname>Li</surname><given-names>Shuqiang</given-names></name><name><surname>Xu</surname><given-names>Xiang</given-names></name></person-group><article-title>﻿Taxonomic notes of jumping spiders (<tp:taxon-name><tp:taxon-name-part taxon-name-part-type="order">Araneae</tp:taxon-name-part></tp:taxon-name>, <tp:taxon-name><tp:taxon-name-part taxon-name-part-type="family">Salticidae</tp:taxon-name-part></tp:taxon-name>) from Guangxi, Hainan, Sichuan, Xizang and Yunnan, China</article-title><source>Zookeys</source><day>17</day><month>12</month><year>2024</year><volume>1221</volume><fpage>205</fpage><lpage>277</lpage><pub-id pub-id-type="doi">10.3897/zookeys.1221.135640</pub-id></mixed-citation></tp:treatment-meta><tp:nomenclature><label>﻿</label><tp:taxon-name>
              <object-id xmlns:xlink="http://www.w3.org/1999/xlink" content-type="arpha" xlink:type="simple">DD899E13-30C3-5708-9B17-21C4CBCAD732</object-id>
              <tp:taxon-name-part taxon-name-part-type="genus" reg="Piranthus">Piranthus</tp:taxon-name-part>
              <tp:taxon-name-part taxon-name-part-type="species" reg="maddisoni">maddisoni</tp:taxon-name-part>
              <object-id xmlns:xlink="http://www.w3.org/1999/xlink" content-type="zoobank" xlink:type="simple">https://zoobank.org/62C62771-5D33-41E5-AB29-F0831674E7D7</object-id>
            </tp:taxon-name><tp:taxon-status xmlns:xlink="http://www.w3.org/1999/xlink" xlink:type="simple">sp. nov.</tp:taxon-status><xref ref-type="fig" rid="F23">Figs 23</xref><xref ref-type="fig" rid="F24">, 24</xref><xref ref-type="fig" rid="F47">, 47</xref></tp:nomenclature><tp:treatment-sec sec-type="type material" id="SECID0EFCDI"><title>Type material.</title><p><bold><italic>Holotype</italic></bold> ♂ (<abbrev xmlns:xlink="http://www.w3.org/1999/xlink" xlink:title="Tongren University" id="ABBRID0EQCDI" xlink:type="simple">TRU</abbrev>-<abbrev xmlns:xlink="http://www.w3.org/1999/xlink" xlink:title="junction duct of spermatheca" id="ABBRID0EUCDI" xlink:type="simple">JS</abbrev> 0769), China: • Hainan Province, Changjiang Li Autonomous County, Bawangling National Nature Reserve (<named-content xmlns:xlink="http://www.w3.org/1999/xlink" content-type="dwc:verbatimCoordinates" xlink:type="simple"><named-content content-type="geo-json" specific-use="{&#34;type&#34;:&#34;Point&#34;,&#34;coordinates&#34;:[109.155667,19.118667]}" id="NCID0E2CDI" xlink:type="simple">19°7.12'N, 109°9.34'E</named-content></named-content>, ca 640 m), 24.IV.2021, F.E. Li leg. <bold><italic>Paratype</italic></bold> • 1 ♀ (<named-content xmlns:xlink="http://www.w3.org/1999/xlink" content-type="dwc:institutional_code" xlink:title="Institute of Zoology, Chinese Academy of Sciences" xlink:href="http://grbio.org/institution/institute-zoology-chinese-academy-sciences" xlink:type="simple">IZCAS</named-content>-Ar 45283), Lingshui County, Diaoluoshan (<named-content xmlns:xlink="http://www.w3.org/1999/xlink" content-type="dwc:verbatimCoordinates" xlink:type="simple"><named-content content-type="geo-json" specific-use="{&#34;type&#34;:&#34;Point&#34;,&#34;coordinates&#34;:[109.894500,18.670333]}" id="NCID0EKDDI" xlink:type="simple">18°40.22'N, 109°53.67'E</named-content></named-content>, ca 260 m), 14.IV.2009, G. Tang leg.</p></tp:treatment-sec><tp:treatment-sec sec-type="etymology" id="SECID0EPDDI"><title>Etymology.</title><p>The specific name is a patronym in honor of Prof. Wayne P. Maddison (Vancouver, Canada), the leading specialist in jumping spiders, who has made significant contributions to the taxonomy of salticids worldwide; noun (name) in the genitive case.</p></tp:treatment-sec><tp:treatment-sec sec-type="diagnosis" id="SECID0EUDDI"><title>Diagnosis.</title><p><italic><tp:taxon-name><tp:taxon-name-part taxon-name-part-type="genus" reg="Piranthus">Piranthus</tp:taxon-name-part><tp:taxon-name-part taxon-name-part-type="species" reg="maddisoni">maddisoni</tp:taxon-name-part></tp:taxon-name></italic> sp. nov. resembles that of <italic><tp:taxon-name><tp:taxon-name-part taxon-name-part-type="genus" reg="Piranthus">P.</tp:taxon-name-part><tp:taxon-name-part taxon-name-part-type="species" reg="bakau">bakau</tp:taxon-name-part></tp:taxon-name></italic> Maddison, 2020 in having similar habitus, pattern, and palpal structure, but differs in: 1) retrolateral tibial apophysis (<abbrev xmlns:xlink="http://www.w3.org/1999/xlink" xlink:title="retrolateral tibial apophysis" id="ABBRID0EQEDI" xlink:type="simple">RTA</abbrev>) not broadened at base, and forming an incision at distal end in retrolateral view (Fig. <xref ref-type="fig" rid="F23">23C</xref>) vs broadened into a dorsal prominent portion and lacking similar incision (<xref ref-type="bibr" rid="B20">Maddison et al. 2020</xref>: fig. 239); 2) presence of a well-developed anterior tegular lobe (<abbrev xmlns:xlink="http://www.w3.org/1999/xlink" xlink:title="anterior tegular lobe" id="ABBRID0E3EDI" xlink:type="simple">AL</abbrev>) (Fig. <xref ref-type="fig" rid="F23">23B</xref>) vs indistinct (<xref ref-type="bibr" rid="B20">Maddison et al. 2020</xref>: fig. 238); 3) base of septum (<abbrev xmlns:xlink="http://www.w3.org/1999/xlink" xlink:title="septum" id="ABBRID0EIFDI" xlink:type="simple">Se</abbrev>) &lt; 1/4 of epigynal width (Fig. <xref ref-type="fig" rid="F24">24A</xref>) vs ~ 1/3 of epigynal width (<xref ref-type="bibr" rid="B20">Maddison et al. 2020</xref>: fig. 240).</p><fig id="F23" position="float" orientation="portrait"><object-id xmlns:xlink="http://www.w3.org/1999/xlink" content-type="doi" xlink:type="simple">10.3897/zookeys.1221.135640.figure23</object-id><object-id xmlns:xlink="http://www.w3.org/1999/xlink" content-type="arpha" xlink:type="simple">82CC1F98-84A3-57D2-B0F1-17FB4B8796ED</object-id><label>Figure 23.</label><caption><p>Male palp of <italic><tp:taxon-name><tp:taxon-name-part taxon-name-part-type="genus" reg="Piranthus">Piranthus</tp:taxon-name-part><tp:taxon-name-part taxon-name-part-type="species" reg="maddisoni">maddisoni</tp:taxon-name-part></tp:taxon-name></italic> sp. nov., holotype <bold>A</bold> prolateral <bold>B</bold> ventral <bold>C</bold> retrolateral. Abbreviations: <abbrev xmlns:xlink="http://www.w3.org/1999/xlink" xlink:title="anterior tegular lobe" id="ABBRID0ENGDI" xlink:type="simple">AL</abbrev> anterior tegular lobe; E embolus; <abbrev xmlns:xlink="http://www.w3.org/1999/xlink" xlink:title="prolateral tibial apophysis" id="ABBRID0ERGDI" xlink:type="simple">PTA</abbrev> prolateral tibial apophsis; <abbrev xmlns:xlink="http://www.w3.org/1999/xlink" xlink:title="retrolateral tibial apophysis" id="ABBRID0EVGDI" xlink:type="simple">RTA</abbrev> retrolateral tibial apophysis; <abbrev xmlns:xlink="http://www.w3.org/1999/xlink" xlink:title="sperm duct" id="ABBRID0EZGDI" xlink:type="simple">SD</abbrev> sperm duct. Scale bars: 0.1 mm.</p></caption><graphic xmlns:xlink="http://www.w3.org/1999/xlink" xlink:href="zookeys-1221-205_article-135640__-g023.jpg" position="float" orientation="portrait" xlink:type="simple" id="oo_1201129.jpg"><uri content-type="original_file" xlink:type="simple">https://binary.pensoft.net/fig/1201129</uri></graphic></fig><fig id="F24" position="float" orientation="portrait"><object-id xmlns:xlink="http://www.w3.org/1999/xlink" content-type="doi" xlink:type="simple">10.3897/zookeys.1221.135640.figure24</object-id><object-id xmlns:xlink="http://www.w3.org/1999/xlink" content-type="arpha" xlink:type="simple">DDA1BFCD-51D0-5FC0-B527-1FF2106906F4</object-id><label>Figure 24.</label><caption><p><italic><tp:taxon-name><tp:taxon-name-part taxon-name-part-type="genus" reg="Piranthus">Piranthus</tp:taxon-name-part><tp:taxon-name-part taxon-name-part-type="species" reg="maddisoni">maddisoni</tp:taxon-name-part></tp:taxon-name></italic> sp. nov. <bold>D, E, G–I</bold> male holotype and <bold>A–C, F</bold> female paratype (<named-content xmlns:xlink="http://www.w3.org/1999/xlink" content-type="dwc:institutional_code" xlink:title="Institute of Zoology, Chinese Academy of Sciences" xlink:href="http://grbio.org/institution/institute-zoology-chinese-academy-sciences" xlink:type="simple">IZCAS</named-content>-Ar 45283) <bold>A</bold> epigyne, ventral <bold>B, C</bold> vulva, dorsal <bold>D</bold>, <bold>F</bold> habitus, dorsal <bold>E</bold> ditto, ventral <bold>G</bold> carapace, frontal <bold>H</bold> chelicera, posterior <bold>I</bold> leg I, prolateral. Abbreviations: <abbrev xmlns:xlink="http://www.w3.org/1999/xlink" xlink:title="atrium" id="ABBRID0ENIDI" xlink:type="simple">At</abbrev> atrium; <abbrev xmlns:xlink="http://www.w3.org/1999/xlink" xlink:title="copulatory duct" id="ABBRID0ERIDI" xlink:type="simple">CD</abbrev> copulatory duct; <abbrev xmlns:xlink="http://www.w3.org/1999/xlink" xlink:title="fertilization duct" id="ABBRID0EVIDI" xlink:type="simple">FD</abbrev> fertilization duct; S spermatheca; <abbrev xmlns:xlink="http://www.w3.org/1999/xlink" xlink:title="septum" id="ABBRID0EZIDI" xlink:type="simple">Se</abbrev> septum. Scale bars: 0.1 mm (<bold>A–C, H</bold>); 1.0 mm (<bold>D–G</bold>); 0.5 mm (<bold>I</bold>).</p></caption><graphic xmlns:xlink="http://www.w3.org/1999/xlink" xlink:href="zookeys-1221-205_article-135640__-g024.jpg" position="float" orientation="portrait" xlink:type="simple" id="oo_1201130.jpg"><uri content-type="original_file" xlink:type="simple">https://binary.pensoft.net/fig/1201130</uri></graphic></fig></tp:treatment-sec><tp:treatment-sec sec-type="description" id="SECID0EIJDI"><title>Description.</title><p><bold>Male</bold> (Figs <xref ref-type="fig" rid="F23">23</xref>, <xref ref-type="fig" rid="F24">24D, E, G–I</xref>). Total length 6.10. Carapace 2.78 long, 2.15 wide. Abdomen 3.27 long, 1.61 wide. Eye sizes and interdistances: <abbrev xmlns:xlink="http://www.w3.org/1999/xlink" xlink:title="anterior median eye" id="ABBRID0EYJDI" xlink:type="simple">AME</abbrev> 0.55, <abbrev xmlns:xlink="http://www.w3.org/1999/xlink" xlink:title="anterior lateral eye" id="ABBRID0E3JDI" xlink:type="simple">ALE</abbrev> 0.26, <abbrev xmlns:xlink="http://www.w3.org/1999/xlink" xlink:title="posterior lateral eye" id="ABBRID0EAKDI" xlink:type="simple">PLE</abbrev> 0.26, <abbrev xmlns:xlink="http://www.w3.org/1999/xlink" xlink:title="anterior eye row width" id="ABBRID0EEKDI" xlink:type="simple">AERW</abbrev> 1.51, <abbrev xmlns:xlink="http://www.w3.org/1999/xlink" xlink:title="posterior eye row width" id="ABBRID0EIKDI" xlink:type="simple">PERW</abbrev> 1.59, <abbrev xmlns:xlink="http://www.w3.org/1999/xlink" xlink:title="eye field length" id="ABBRID0EMKDI" xlink:type="simple">EFL</abbrev> 1.12. Legs: I 5.25 (1.75, 1.00, 1.25, 0.75, 0.50), II 4.51 (1.38, 0.90, 1.10, 0.68, 0.45), III 3.76 (1.13, 0.70, 0.70, 0.80, 0.43), IV 5.04 (1.58, 0.75, 1.18, 1.08, 0.45). Carapace almost oval, dark, and covered with dense white setae. Chelicerae red-brown, with three promarginal and five retromarginal teeth. Legs I and II yellow except thickness femora, patellae, and tibiae dark brown, bearing pale setae on patellae and tibiae I. Dorsum of abdomen with two pairs of muscle depressions, pair of transverse, pale setal stripes followed by big transverse pale grey band medially, covered by anterior scutum ~ 1/3 abdominal length; venter colored as dorsum, with pair of oval postero-lateral pale spots and median dotted lines.</p><p><bold><italic>Palp</italic></bold> (Fig. <xref ref-type="fig" rid="F23">23A–C</xref>): femur length/width ratio ca 2.5; patella ~ 1.4× longer than wide in retrolateral view; tibia slightly longer than wide, with sub-triangular disto-prolateral apophysis (<abbrev xmlns:xlink="http://www.w3.org/1999/xlink" xlink:title="prolateral tibial apophysis" id="ABBRID0E2KDI" xlink:type="simple">PTA</abbrev>) and blade-shaped retrolateral apophysis (<abbrev xmlns:xlink="http://www.w3.org/1999/xlink" xlink:title="retrolateral tibial apophysis" id="ABBRID0E6KDI" xlink:type="simple">RTA</abbrev>) longer than tibia, slightly curved at proximal 1/3, and forming shallow incision at distal end; cymbium pale, &gt; 1.5× longer than wide; tegulum elongate-oval, swollen medio-posteriorly, with lamellar, anteriorly extended antero-marginal sub-triangular lobe (<abbrev xmlns:xlink="http://www.w3.org/1999/xlink" xlink:title="anterior tegular lobe" id="ABBRID0EDLDI" xlink:type="simple">AL</abbrev>); embolus (E) arising at baso-prolateral corner of tegulum, with broad base extended anticlockwise, and then acutely narrowed into flagelliform portion.</p><p><bold>Female</bold> (Fig. <xref ref-type="fig" rid="F24">24A–C, F</xref>). Total length 8.34. Carapace 3.47 long, 2.53 wide. Abdomen 4.53 long, 2.20 wide. Eye sizes and interdistances: <abbrev xmlns:xlink="http://www.w3.org/1999/xlink" xlink:title="anterior median eye" id="ABBRID0EPLDI" xlink:type="simple">AME</abbrev> 0.43, <abbrev xmlns:xlink="http://www.w3.org/1999/xlink" xlink:title="anterior lateral eye" id="ABBRID0ETLDI" xlink:type="simple">ALE</abbrev> 0.26, <abbrev xmlns:xlink="http://www.w3.org/1999/xlink" xlink:title="posterior lateral eye" id="ABBRID0EXLDI" xlink:type="simple">PLE</abbrev> 0.26, <abbrev xmlns:xlink="http://www.w3.org/1999/xlink" xlink:title="anterior eye row width" id="ABBRID0E2LDI" xlink:type="simple">AERW</abbrev> 1.48, <abbrev xmlns:xlink="http://www.w3.org/1999/xlink" xlink:title="posterior eye row width" id="ABBRID0E6LDI" xlink:type="simple">PERW</abbrev> 1.60, <abbrev xmlns:xlink="http://www.w3.org/1999/xlink" xlink:title="eye field length" id="ABBRID0EDMDI" xlink:type="simple">EFL</abbrev> 1.05. Legs: I 4.89 (1.65, 1.03, 1.08, 0.63, 0.50), II 4.83 (1.50, 1.05, 1.15, 0.68, 0.45), III 4.24 (1.30, 0.80, 0.78, 0.93, 0.43), IV 6.00 (1.80, 1.00, 1.40, 1.30, 0.50). Habitus (Fig. <xref ref-type="fig" rid="F24">24F</xref>) similar to that of male except paler and without dorsal abdominal scutum.</p><p><bold><italic>Epigyne</italic></bold> (Fig. <xref ref-type="fig" rid="F24">24A–C</xref>) ~ 1.2× wider than long; atrium (<abbrev xmlns:xlink="http://www.w3.org/1999/xlink" xlink:title="atrium" id="ABBRID0EWMDI" xlink:type="simple">At</abbrev>) almost oval, separated by basally broadened septum (<abbrev xmlns:xlink="http://www.w3.org/1999/xlink" xlink:title="septum" id="ABBRID0E1MDI" xlink:type="simple">Se</abbrev>); copulatory openings (<abbrev xmlns:xlink="http://www.w3.org/1999/xlink" xlink:title="copulatory opening" id="ABBRID0E5MDI" xlink:type="simple">CO</abbrev>) anteriorly located, partly visible; copulatory ducts (<abbrev xmlns:xlink="http://www.w3.org/1999/xlink" xlink:title="copulatory duct" id="ABBRID0ECNDI" xlink:type="simple">CD</abbrev>) long, broadened and flat proximally, and then forming complicated coils; spermathecae (S) spherical, separated from each other ~ 2× their diameter.</p></tp:treatment-sec><tp:treatment-sec sec-type="distribution" id="SECID0EGNDI"><title>Distribution.</title><p>Known only from the type locality in Hainan, China (Fig. <xref ref-type="fig" rid="F47">47</xref>).</p></tp:treatment-sec><tp:treatment-sec sec-type="comments" id="SECID0EQNDI"><title>Comments.</title><p>Although the male and female were collected in different places, they share consistent habitus, and pattern and thus they are considered to be conspecific, but this may need further confirmation.</p></tp:treatment-sec><tp:treatment-sec><!--Section generated to contain objects referenced in tp:taxon-treatment.--><fig id="F47" position="float" orientation="portrait"><object-id xmlns:xlink="http://www.w3.org/1999/xlink" content-type="doi" xlink:type="simple">10.3897/zookeys.1221.135640.figure47</object-id><object-id xmlns:xlink="http://www.w3.org/1999/xlink" content-type="arpha" xlink:type="simple">63CA9611-4615-59CF-BF44-2CD29FF77A0A</object-id><label>Figure 47.</label><caption><p>Distributional records of <italic><tp:taxon-name><tp:taxon-name-part taxon-name-part-type="genus" reg="Cheliceroides">Cheliceroides</tp:taxon-name-part><tp:taxon-name-part taxon-name-part-type="species" reg="jinxini">jinxini</tp:taxon-name-part></tp:taxon-name></italic> sp. nov., <italic><tp:taxon-name><tp:taxon-name-part taxon-name-part-type="genus" reg="Dendroicius">Dendroicius</tp:taxon-name-part><tp:taxon-name-part taxon-name-part-type="species" reg="qiong">qiong</tp:taxon-name-part></tp:taxon-name></italic> sp. nov., <italic><tp:taxon-name><tp:taxon-name-part taxon-name-part-type="genus" reg="Icius">Icius</tp:taxon-name-part><tp:taxon-name-part taxon-name-part-type="species" reg="deergong">deergong</tp:taxon-name-part></tp:taxon-name></italic> sp. nov., <italic><tp:taxon-name><tp:taxon-name-part taxon-name-part-type="genus" reg="Irura">I.</tp:taxon-name-part><tp:taxon-name-part taxon-name-part-type="species" reg="yarlungzangbo">yarlungzangbo</tp:taxon-name-part></tp:taxon-name></italic> sp. nov., <italic><tp:taxon-name><tp:taxon-name-part taxon-name-part-type="genus" reg="Mintonia">Mintonia</tp:taxon-name-part><tp:taxon-name-part taxon-name-part-type="species" reg="shiwandashan">shiwandashan</tp:taxon-name-part></tp:taxon-name></italic> sp. nov., <italic><tp:taxon-name><tp:taxon-name-part taxon-name-part-type="genus" reg="Okinawicius">Okinawicius</tp:taxon-name-part><tp:taxon-name-part taxon-name-part-type="species" reg="nepalicus">nepalicus</tp:taxon-name-part></tp:taxon-name></italic> (Andreeva, Hęciak &amp; Prószyński, 1984), <italic><tp:taxon-name><tp:taxon-name-part taxon-name-part-type="genus" reg="Pancorius">Pancorius</tp:taxon-name-part><tp:taxon-name-part taxon-name-part-type="species" reg="medog">medog</tp:taxon-name-part></tp:taxon-name></italic> sp. nov., <italic><tp:taxon-name><tp:taxon-name-part taxon-name-part-type="genus" reg="Piranthus">Piranthus</tp:taxon-name-part><tp:taxon-name-part taxon-name-part-type="species" reg="maddisoni">maddisoni</tp:taxon-name-part></tp:taxon-name></italic> sp. nov., <italic><tp:taxon-name><tp:taxon-name-part taxon-name-part-type="genus" reg="Stertinius">Stertinius</tp:taxon-name-part><tp:taxon-name-part taxon-name-part-type="species" reg="lhoba">lhoba</tp:taxon-name-part></tp:taxon-name></italic> sp. nov., <italic><tp:taxon-name><tp:taxon-name-part taxon-name-part-type="genus" reg="Synagelides">Synagelides</tp:taxon-name-part><tp:taxon-name-part taxon-name-part-type="species" reg="kongmingi">kongmingi</tp:taxon-name-part></tp:taxon-name></italic> sp. nov., <italic><tp:taxon-name><tp:taxon-name-part taxon-name-part-type="genus" reg="Synagelides">S.</tp:taxon-name-part><tp:taxon-name-part taxon-name-part-type="species" reg="yunchangi">yunchangi</tp:taxon-name-part></tp:taxon-name></italic> sp. nov., <italic><tp:taxon-name><tp:taxon-name-part taxon-name-part-type="genus" reg="Synagelides">S.</tp:taxon-name-part><tp:taxon-name-part taxon-name-part-type="species" reg="xuandei">xuandei</tp:taxon-name-part></tp:taxon-name></italic> sp. nov., <italic><tp:taxon-name><tp:taxon-name-part taxon-name-part-type="genus" reg="Yaginumaella">Yaginumaella</tp:taxon-name-part><tp:taxon-name-part taxon-name-part-type="species" reg="daweishan">daweishan</tp:taxon-name-part></tp:taxon-name></italic> sp. nov., <italic><tp:taxon-name><tp:taxon-name-part taxon-name-part-type="genus" reg="Yaginumaella">Y.</tp:taxon-name-part><tp:taxon-name-part taxon-name-part-type="species" reg="moinba">moinba</tp:taxon-name-part></tp:taxon-name></italic> sp. nov., and <italic><tp:taxon-name><tp:taxon-name-part taxon-name-part-type="genus" reg="Yaginumaella">Y.</tp:taxon-name-part><tp:taxon-name-part taxon-name-part-type="species" reg="pingbian">pingbian</tp:taxon-name-part></tp:taxon-name></italic> sp. nov.</p></caption><graphic xmlns:xlink="http://www.w3.org/1999/xlink" xlink:href="zookeys-1221-205_article-135640__-g047.jpg" position="float" orientation="portrait" xlink:type="simple" id="oo_1201156.jpg"><uri content-type="original_file" xlink:type="simple">https://binary.pensoft.net/fig/1201156</uri></graphic></fig></tp:treatment-sec><ref-list><ref id="B20"><mixed-citation xmlns:xlink="http://www.w3.org/1999/xlink" xlink:type="simple"><person-group><name name-style="western"><surname>Maddison</surname><given-names>WP</given-names></name><name name-style="western"><surname>Beattie</surname><given-names>I</given-names></name><name name-style="western"><surname>Marathe</surname><given-names>K</given-names></name><name name-style="western"><surname>Ng</surname><given-names>PYC</given-names></name><name name-style="western"><surname>Kanesharatnam</surname><given-names>N</given-names></name><name name-style="western"><surname>Benjamin</surname><given-names>SP</given-names></name><name name-style="western"><surname>Kunte</surname><given-names>K</given-names></name></person-group> (<year>2020</year>) <article-title>A phylogenetic and taxonomic review of baviine jumping spiders (<tp:taxon-name><tp:taxon-name-part taxon-name-part-type="order">Araneae</tp:taxon-name-part></tp:taxon-name>, <tp:taxon-name><tp:taxon-name-part taxon-name-part-type="family">Salticidae</tp:taxon-name-part></tp:taxon-name>, <tp:taxon-name><tp:taxon-name-part taxon-name-part-type="tribe">Baviini</tp:taxon-name-part></tp:taxon-name>).</article-title><source>ZooKeys</source><volume>1004</volume>: <fpage>27</fpage>–<lpage>97</lpage>. <ext-link xlink:href="10.3897/zookeys.1004.57526" ext-link-type="doi" xlink:type="simple">https://doi.org/10.3897/zookeys.1004.57526</ext-link></mixed-citation></ref></ref-list></tp:taxon-treatment>
