# Supplementary material for: ﻿Taxonomic notes of jumping spiders (Araneae, Salticidae) from Guangxi, Hainan, Sichuan, Xizang and Yunnan, China
Source: Zookeys. 2024 Dec 17;1221:205–77. doi: 10.3897/zookeys.1221.135640 (PMC11669013; doi:10.3897/zookeys.1221.135640)
Supplement: XML Treatment for Siler hanoicus [file zookeys.1221.135640-treatment26.xml]

<!DOCTYPE tp:taxon-treatment
  PUBLIC "-//TaxonX//DTD Taxonomic Treatment Publishing DTD v0 20100105//EN" "tax-treatment-NSO.dtd">
<tp:taxon-treatment xmlns:tp="http://www.plazi.org/taxpub"><tp:treatment-meta><kwd-group><label>Taxon classification</label><kwd>
                <named-content content-type="kingdom">Animalia</named-content>
              </kwd><kwd>
                <named-content content-type="order">Araneae</named-content>
              </kwd><kwd>
                <named-content content-type="family">Salticidae</named-content>
              </kwd></kwd-group><mixed-citation publication-type="journal"><person-group><name><surname>Wang</surname><given-names>Cheng</given-names></name><name><surname>Mi</surname><given-names>Xiaoqi</given-names></name><name><surname>Li</surname><given-names>Shuqiang</given-names></name><name><surname>Xu</surname><given-names>Xiang</given-names></name></person-group><article-title>﻿Taxonomic notes of jumping spiders (<tp:taxon-name><tp:taxon-name-part taxon-name-part-type="order">Araneae</tp:taxon-name-part></tp:taxon-name>, <tp:taxon-name><tp:taxon-name-part taxon-name-part-type="family">Salticidae</tp:taxon-name-part></tp:taxon-name>) from Guangxi, Hainan, Sichuan, Xizang and Yunnan, China</article-title><source>Zookeys</source><day>17</day><month>12</month><year>2024</year><volume>1221</volume><fpage>205</fpage><lpage>277</lpage><pub-id pub-id-type="doi">10.3897/zookeys.1221.135640</pub-id></mixed-citation></tp:treatment-meta><tp:nomenclature><label>﻿</label><tp:taxon-name>
              <object-id xmlns:xlink="http://www.w3.org/1999/xlink" content-type="arpha" xlink:type="simple">4D00E460-470F-55DD-ADE8-42FA35030620</object-id>
              <tp:taxon-name-part taxon-name-part-type="genus" reg="Siler">Siler</tp:taxon-name-part>
              <tp:taxon-name-part taxon-name-part-type="species" reg="hanoicus">hanoicus</tp:taxon-name-part>
            </tp:taxon-name><tp:taxon-authority>Prószyński, 1985</tp:taxon-authority><xref ref-type="fig" rid="F25">Figs 25</xref><xref ref-type="fig" rid="F26">, 26</xref><xref ref-type="fig" rid="F48">, 48</xref><tp:nomenclature-citation-list><tp:nomenclature-citation><tp:taxon-name>
                  <tp:taxon-name-part taxon-name-part-type="genus" reg="Siler">Siler</tp:taxon-name-part>
                  <tp:taxon-name-part taxon-name-part-type="species" reg="hanoicus">hanoicus</tp:taxon-name-part>
                </tp:taxon-name><comment>Prószyński, 1985: 75, figs 21, 22 (holotype ♂, not examined); Żabka, 1985: 447, figs 571, 572 (♂).</comment></tp:nomenclature-citation></tp:nomenclature-citation-list></tp:nomenclature><tp:treatment-sec sec-type="material" id="SECID0ENSDI"><title>Material examined.</title><p>1 ♂ 1 ♀ (<abbrev xmlns:xlink="http://www.w3.org/1999/xlink" xlink:title="Tongren University" id="ABBRID0ETSDI" xlink:type="simple">TRU</abbrev>-<abbrev xmlns:xlink="http://www.w3.org/1999/xlink" xlink:title="junction duct of spermatheca" id="ABBRID0EXSDI" xlink:type="simple">JS</abbrev> 0770–0771), China: • Guangxi Zhuang Autonomous Region, Fangchenggang City, Shiwandashan National Nature Reserve, west border of Pinglong Station (<named-content xmlns:xlink="http://www.w3.org/1999/xlink" content-type="dwc:verbatimCoordinates" xlink:type="simple"><named-content content-type="geo-json" specific-use="{&#34;type&#34;:&#34;Point&#34;,&#34;coordinates&#34;:[107.887333,21.845500]}" id="NCID0E5SDI" xlink:type="simple">21°50.73'N, 107°53.24'E</named-content></named-content>, ca 430 m), 30.IV.2024, A.L. He et al. leg.</p></tp:treatment-sec><tp:treatment-sec sec-type="diagnosis" id="SECID0EDTDI"><title>Diagnosis.</title><p><italic><tp:taxon-name><tp:taxon-name-part taxon-name-part-type="genus" reg="Siler">Siler</tp:taxon-name-part><tp:taxon-name-part taxon-name-part-type="species" reg="hanoicus">hanoicus</tp:taxon-name-part></tp:taxon-name></italic> resembles that of <italic><tp:taxon-name><tp:taxon-name-part taxon-name-part-type="genus" reg="Siler">S.</tp:taxon-name-part><tp:taxon-name-part taxon-name-part-type="species" reg="cupreus">cupreus</tp:taxon-name-part></tp:taxon-name></italic> in the general shape of copulatory organs but differs in: 1) embolus (E) curved (Fig. <xref ref-type="fig" rid="F25">25B</xref>) vs straight (<xref ref-type="bibr" rid="B23">Peng 2020</xref>: fig. 296b); 2) retrolateral tibial apophysis (<abbrev xmlns:xlink="http://www.w3.org/1999/xlink" xlink:title="retrolateral tibial apophysis" id="ABBRID0EHUDI" xlink:type="simple">RTA</abbrev>) curved ventrally in retrolateral view (Fig. <xref ref-type="fig" rid="F25">25C</xref>), vs anteriorly extending before curved ventrally (<xref ref-type="bibr" rid="B23">Peng 2020</xref>: fig. 296b); 3) presence of a pair of atrial ridges (<abbrev xmlns:xlink="http://www.w3.org/1999/xlink" xlink:title="atrial ridge" id="ABBRID0ETUDI" xlink:type="simple">AR</abbrev>) (Fig. <xref ref-type="fig" rid="F25">25D</xref>), vs absent (<xref ref-type="bibr" rid="B23">Peng 2020</xref>: fig. 296f).</p><fig id="F25" position="float" orientation="portrait"><object-id xmlns:xlink="http://www.w3.org/1999/xlink" content-type="doi" xlink:type="simple">10.3897/zookeys.1221.135640.figure25</object-id><object-id xmlns:xlink="http://www.w3.org/1999/xlink" content-type="arpha" xlink:type="simple">6BC18710-58CE-5D9C-AB81-0B97C07F177A</object-id><label>Figure 25.</label><caption><p>Copulatory organs of <italic><tp:taxon-name><tp:taxon-name-part taxon-name-part-type="genus" reg="Siler">Siler</tp:taxon-name-part><tp:taxon-name-part taxon-name-part-type="species" reg="hanoicus">hanoicus</tp:taxon-name-part></tp:taxon-name></italic> Prószyński, 1985 <bold>A–C</bold> male palp (<abbrev xmlns:xlink="http://www.w3.org/1999/xlink" xlink:title="Tongren University" id="ABBRID0EUVDI" xlink:type="simple">TRU</abbrev>-<abbrev xmlns:xlink="http://www.w3.org/1999/xlink" xlink:title="junction duct of spermatheca" id="ABBRID0EYVDI" xlink:type="simple">JS</abbrev> 0770) and <bold>D, E</bold> eigyne (<abbrev xmlns:xlink="http://www.w3.org/1999/xlink" xlink:title="Tongren University" id="ABBRID0E5VDI" xlink:type="simple">TRU</abbrev>-<abbrev xmlns:xlink="http://www.w3.org/1999/xlink" xlink:title="junction duct of spermatheca" id="ABBRID0ECWDI" xlink:type="simple">JS</abbrev> 0771) <bold>A</bold> prolateral <bold>B</bold> ventral <bold>C</bold> retrolateral <bold>D</bold> epigyne, ventral <bold>E</bold> vulva, dorsal. Abbreviations: <abbrev xmlns:xlink="http://www.w3.org/1999/xlink" xlink:title="copulatory duct" id="ABBRID0EQWDI" xlink:type="simple">CD</abbrev> copulatory duct; <abbrev xmlns:xlink="http://www.w3.org/1999/xlink" xlink:title="copulatory opening" id="ABBRID0EUWDI" xlink:type="simple">CO</abbrev> copulatory opening; E embolus; <abbrev xmlns:xlink="http://www.w3.org/1999/xlink" xlink:title="fertilization duct" id="ABBRID0EYWDI" xlink:type="simple">FD</abbrev> fertilization duct; <abbrev xmlns:xlink="http://www.w3.org/1999/xlink" xlink:title="posterior tegular lobe" id="ABBRID0E3WDI" xlink:type="simple">PL</abbrev> posterior tegular lobe; <abbrev xmlns:xlink="http://www.w3.org/1999/xlink" xlink:title="retrolateral tibial apophysis" id="ABBRID0EAXDI" xlink:type="simple">RTA</abbrev> retrolateral tibial apophysis; S spermatheca; <abbrev xmlns:xlink="http://www.w3.org/1999/xlink" xlink:title="tegular bump" id="ABBRID0EEXDI" xlink:type="simple">TB</abbrev> tegular bump. Scale bars: 0.1 mm.</p></caption><graphic xmlns:xlink="http://www.w3.org/1999/xlink" xlink:href="zookeys-1221-205_article-135640__-g025.jpg" position="float" orientation="portrait" xlink:type="simple" id="oo_1201131.jpg"><uri content-type="original_file" xlink:type="simple">https://binary.pensoft.net/fig/1201131</uri></graphic></fig></tp:treatment-sec><tp:treatment-sec sec-type="description" id="SECID0ENXDI"><title>Re-description.</title><p><bold>Male</bold> (Figs <xref ref-type="fig" rid="F25">25</xref>, <xref ref-type="fig" rid="F26">26A, B, D, E</xref>). Total length 4.09. Carapace 2.03 long, 1.49 wide. Abdomen 2.11 long, 1.37 wide. Eye sizes and interdistances: <abbrev xmlns:xlink="http://www.w3.org/1999/xlink" xlink:title="anterior median eye" id="ABBRID0E4XDI" xlink:type="simple">AME</abbrev> 0.41, <abbrev xmlns:xlink="http://www.w3.org/1999/xlink" xlink:title="anterior lateral eye" id="ABBRID0EBYDI" xlink:type="simple">ALE</abbrev> 0.21, <abbrev xmlns:xlink="http://www.w3.org/1999/xlink" xlink:title="posterior lateral eye" id="ABBRID0EFYDI" xlink:type="simple">PLE</abbrev> 0.19, <abbrev xmlns:xlink="http://www.w3.org/1999/xlink" xlink:title="anterior eye row width" id="ABBRID0EJYDI" xlink:type="simple">AERW</abbrev> 1.16, <abbrev xmlns:xlink="http://www.w3.org/1999/xlink" xlink:title="posterior eye row width" id="ABBRID0ENYDI" xlink:type="simple">PERW</abbrev> 1.37, <abbrev xmlns:xlink="http://www.w3.org/1999/xlink" xlink:title="eye field length" id="ABBRID0ERYDI" xlink:type="simple">EFL</abbrev> 0.94. Legs: I 4.16 (1.35, 0.70, 0.95, 0.73, 0.43), II 3.23 (1.00, 0.50, 0.75, 0.63, 0.35), III 4.07 (1.13, 0.48, 1.18, 0.85, 0.43), IV (1.50, missing, missing, missing, missing). Carapace brown except cephalon dark, covered with pale scales on face and around PMEs; fovea red. Chelicerae yellow, mingled with dark, with two promarginal teeth and one retromarginal tooth. Legs yellow except tibiae I dark, covered with dense, dark, ventral setae on patellae and tibiae I. Dorsum of abdomen dark, mingled with green, with irregular anterior scutum ~ 1/3 abdominal length; venter colored as dorsum.</p><fig id="F26" position="float" orientation="portrait"><object-id xmlns:xlink="http://www.w3.org/1999/xlink" content-type="doi" xlink:type="simple">10.3897/zookeys.1221.135640.figure26</object-id><object-id xmlns:xlink="http://www.w3.org/1999/xlink" content-type="arpha" xlink:type="simple">F34FF3B6-2BFD-5AE8-9528-016E634277C7</object-id><label>Figure 26.</label><caption><p><italic><tp:taxon-name><tp:taxon-name-part taxon-name-part-type="genus" reg="Siler">Siler</tp:taxon-name-part><tp:taxon-name-part taxon-name-part-type="species" reg="hanoicus">hanoicus</tp:taxon-name-part></tp:taxon-name></italic> Prószyński, 1985 <bold>A, B, D, E</bold> male (<abbrev xmlns:xlink="http://www.w3.org/1999/xlink" xlink:title="Tongren University" id="ABBRID0EKZDI" xlink:type="simple">TRU</abbrev>-<abbrev xmlns:xlink="http://www.w3.org/1999/xlink" xlink:title="junction duct of spermatheca" id="ABBRID0EOZDI" xlink:type="simple">JS</abbrev> 0770) and <bold>C</bold> female (<abbrev xmlns:xlink="http://www.w3.org/1999/xlink" xlink:title="Tongren University" id="ABBRID0EUZDI" xlink:type="simple">TRU</abbrev>-<abbrev xmlns:xlink="http://www.w3.org/1999/xlink" xlink:title="junction duct of spermatheca" id="ABBRID0EYZDI" xlink:type="simple">JS</abbrev> 0771) <bold>A, C</bold> habitus, dorsal <bold>B</bold> ditto, ventral <bold>D</bold> carapace, frontal <bold>E</bold> chelicera, posterior. Scale bars: 0.5 mm (<bold>A–D</bold>); 0.1 mm (<bold>E</bold>).</p></caption><graphic xmlns:xlink="http://www.w3.org/1999/xlink" xlink:href="zookeys-1221-205_article-135640__-g026.jpg" position="float" orientation="portrait" xlink:type="simple" id="oo_1201132.jpg"><uri content-type="original_file" xlink:type="simple">https://binary.pensoft.net/fig/1201132</uri></graphic></fig><p><bold><italic>Palp</italic></bold> (Fig. <xref ref-type="fig" rid="F25">25A–C</xref>): femur length/width ratio ca 2.5; patella ~ 1.2× longer than wide in retrolateral view; tibia ~ as long as wide in retrolateral view; retrolateral tibial apophysis (<abbrev xmlns:xlink="http://www.w3.org/1999/xlink" xlink:title="retrolateral tibial apophysis" id="ABBRID0EY1DI" xlink:type="simple">RTA</abbrev>) strongly sclerotized, curved ventrally to rather pointed tip in retrolateral view; cymbium pale yellow, ~ 1.6× longer than wide; tegulum length/width ratio ca 1.53, with posteriorly extended posterior lobe (<abbrev xmlns:xlink="http://www.w3.org/1999/xlink" xlink:title="posterior tegular lobe" id="ABBRID0E31DI" xlink:type="simple">PL</abbrev>) with blunt end, and sub-spherical retrolateral tegular bump (<abbrev xmlns:xlink="http://www.w3.org/1999/xlink" xlink:title="tegular bump" id="ABBRID0EA2DI" xlink:type="simple">TB</abbrev>); embolus (E) originating from most anterior portion of tegulum, slightly curved, and with blunt end.</p><p><bold>Female</bold> (Figs <xref ref-type="fig" rid="F25">25D, E</xref>, <xref ref-type="fig" rid="F26">26C</xref>). Total length 5.14. Carapace 2.29 long, 1.67 wide. Abdomen 2.90 long, 1.81 wide. Eye sizes and interdistances: <abbrev xmlns:xlink="http://www.w3.org/1999/xlink" xlink:title="anterior median eye" id="ABBRID0EQ2DI" xlink:type="simple">AME</abbrev> 0.43, <abbrev xmlns:xlink="http://www.w3.org/1999/xlink" xlink:title="anterior lateral eye" id="ABBRID0EU2DI" xlink:type="simple">ALE</abbrev> 0.26, <abbrev xmlns:xlink="http://www.w3.org/1999/xlink" xlink:title="posterior lateral eye" id="ABBRID0EY2DI" xlink:type="simple">PLE</abbrev> 0.26, <abbrev xmlns:xlink="http://www.w3.org/1999/xlink" xlink:title="anterior eye row width" id="ABBRID0E32DI" xlink:type="simple">AERW</abbrev> 1.48, <abbrev xmlns:xlink="http://www.w3.org/1999/xlink" xlink:title="posterior eye row width" id="ABBRID0EA3DI" xlink:type="simple">PERW</abbrev> 1.60, <abbrev xmlns:xlink="http://www.w3.org/1999/xlink" xlink:title="eye field length" id="ABBRID0EE3DI" xlink:type="simple">EFL</abbrev> 1.05. Legs: I 4.61 (1.55, 0.68, 1.10, 0.83, 0.45), II 3.91 (1.25, 0.63, 0.88, 0.75, 0.40), III 4.64 (1.38, 0.63, 1.00, 1.13, 0.50), IV 6.18 (1.68, 0.80, 1.50, 1.70, 0.50). Carapace (Fig. <xref ref-type="fig" rid="F26">26C</xref>) similar to that of male. Dorsum of abdomen (Fig. <xref ref-type="fig" rid="F26">26C</xref>) with inconsecutive, anterior, orange, arc-shaped setal stripes followed by alternate pale and dark setal patches; venter dark.</p><p><bold><italic>Epigyne</italic></bold> (Fig. <xref ref-type="fig" rid="F25">25D, E</xref>) sub-triangular; atrium (<abbrev xmlns:xlink="http://www.w3.org/1999/xlink" xlink:title="atrium" id="ABBRID0E23DI" xlink:type="simple">At</abbrev>) anteriorly located, with arc-shaped lateral ridges (<abbrev xmlns:xlink="http://www.w3.org/1999/xlink" xlink:title="atrial ridge" id="ABBRID0E63DI" xlink:type="simple">AR</abbrev>); copulatory openings (<abbrev xmlns:xlink="http://www.w3.org/1999/xlink" xlink:title="copulatory opening" id="ABBRID0ED4DI" xlink:type="simple">CO</abbrev>) small, partly visible; copulatory ducts (<abbrev xmlns:xlink="http://www.w3.org/1999/xlink" xlink:title="copulatory duct" id="ABBRID0EH4DI" xlink:type="simple">CD</abbrev>) thick, posteriorly extended; spermathecae (S) touching each other, spherical.</p></tp:treatment-sec><tp:treatment-sec sec-type="distribution" id="SECID0EL4DI"><title>Distribution.</title><p>China (Guangxi; Fig. <xref ref-type="fig" rid="F48">48</xref>); Vietnam (Hanoi).</p></tp:treatment-sec><tp:treatment-sec><!--Section generated to contain objects referenced in tp:taxon-treatment.--><fig id="F48" position="float" orientation="portrait"><object-id xmlns:xlink="http://www.w3.org/1999/xlink" content-type="doi" xlink:type="simple">10.3897/zookeys.1221.135640.figure48</object-id><object-id xmlns:xlink="http://www.w3.org/1999/xlink" content-type="arpha" xlink:type="simple">E6184E58-DA76-5F8F-BC12-B21A1AFC7DAF</object-id><label>Figure 48.</label><caption><p>Distributional records of <italic><tp:taxon-name><tp:taxon-name-part taxon-name-part-type="genus" reg="Irura">Irura</tp:taxon-name-part><tp:taxon-name-part taxon-name-part-type="species" reg="qiuhangi">qiuhangi</tp:taxon-name-part></tp:taxon-name></italic> sp. nov., <italic><tp:taxon-name><tp:taxon-name-part taxon-name-part-type="genus" reg="Myrmarachne">Myrmarachne</tp:taxon-name-part><tp:taxon-name-part taxon-name-part-type="species" reg="kuan">kuan</tp:taxon-name-part></tp:taxon-name></italic> sp. nov., <italic><tp:taxon-name><tp:taxon-name-part taxon-name-part-type="genus" reg="Nandicius">Nandicius</tp:taxon-name-part><tp:taxon-name-part taxon-name-part-type="species" reg="xiefengi">xiefengi</tp:taxon-name-part></tp:taxon-name></italic> sp. nov., <italic><tp:taxon-name><tp:taxon-name-part taxon-name-part-type="genus" reg="Padillothorax">Padillothorax</tp:taxon-name-part><tp:taxon-name-part taxon-name-part-type="species" reg="exilis">exilis</tp:taxon-name-part></tp:taxon-name></italic> (Cao &amp; Li, 2016), <italic><tp:taxon-name><tp:taxon-name-part taxon-name-part-type="genus" reg="Pancorius">Pancorius</tp:taxon-name-part><tp:taxon-name-part taxon-name-part-type="species" reg="yingjiang">yingjiang</tp:taxon-name-part></tp:taxon-name></italic> sp. nov., <italic><tp:taxon-name><tp:taxon-name-part taxon-name-part-type="genus" reg="Siler">Siler</tp:taxon-name-part><tp:taxon-name-part taxon-name-part-type="species" reg="hanoicus">hanoicus</tp:taxon-name-part></tp:taxon-name></italic> Prószyński, 1985, <italic><tp:taxon-name><tp:taxon-name-part taxon-name-part-type="genus" reg="Simaetha">Simaetha</tp:taxon-name-part><tp:taxon-name-part taxon-name-part-type="species" reg="hainan">hainan</tp:taxon-name-part></tp:taxon-name></italic> sp. nov., <italic><tp:taxon-name><tp:taxon-name-part taxon-name-part-type="genus" reg="Synagelides">Synagelides</tp:taxon-name-part><tp:taxon-name-part taxon-name-part-type="species" reg="yidei">yidei</tp:taxon-name-part></tp:taxon-name></italic> sp. nov., and <italic><tp:taxon-name><tp:taxon-name-part taxon-name-part-type="genus" reg="Synagelides">S.</tp:taxon-name-part><tp:taxon-name-part taxon-name-part-type="species" reg="zilongi">zilongi</tp:taxon-name-part></tp:taxon-name></italic> sp. nov.</p></caption><graphic xmlns:xlink="http://www.w3.org/1999/xlink" xlink:href="zookeys-1221-205_article-135640__-g048.jpg" position="float" orientation="portrait" xlink:type="simple" id="oo_1201157.jpg"><uri content-type="original_file" xlink:type="simple">https://binary.pensoft.net/fig/1201157</uri></graphic></fig></tp:treatment-sec><ref-list><ref id="B23"><mixed-citation xmlns:xlink="http://www.w3.org/1999/xlink" xlink:type="simple"><person-group><name name-style="western"><surname>Peng</surname><given-names>XJ</given-names></name></person-group> (<year>2020</year>) <source>Fauna Sinica, Invertebrata 53, <tp:taxon-name><tp:taxon-name-part taxon-name-part-type="class">Arachnida</tp:taxon-name-part></tp:taxon-name>: <tp:taxon-name><tp:taxon-name-part taxon-name-part-type="order">Araneae</tp:taxon-name-part></tp:taxon-name>: <tp:taxon-name><tp:taxon-name-part taxon-name-part-type="family">Salticidae</tp:taxon-name-part></tp:taxon-name>.</source><publisher-name>Science Press</publisher-name>, <publisher-loc>Beijing</publisher-loc>, <size units="page">612 pp</size>.</mixed-citation></ref></ref-list></tp:taxon-treatment>
