# Supplementary material for: ﻿Taxonomic notes of jumping spiders (Araneae, Salticidae) from Guangxi, Hainan, Sichuan, Xizang and Yunnan, China
Source: Zookeys. 2024 Dec 17;1221:205–77. doi: 10.3897/zookeys.1221.135640 (PMC11669013; doi:10.3897/zookeys.1221.135640)
Supplement: XML Treatment for Simaetha hainan [file zookeys.1221.135640-treatment28.xml]

<!DOCTYPE tp:taxon-treatment
  PUBLIC "-//TaxonX//DTD Taxonomic Treatment Publishing DTD v0 20100105//EN" "tax-treatment-NSO.dtd">
<tp:taxon-treatment xmlns:tp="http://www.plazi.org/taxpub"><tp:treatment-meta><kwd-group><label>Taxon classification</label><kwd>
                <named-content content-type="kingdom">Animalia</named-content>
              </kwd><kwd>
                <named-content content-type="order">Araneae</named-content>
              </kwd><kwd>
                <named-content content-type="family">Salticidae</named-content>
              </kwd></kwd-group><mixed-citation publication-type="journal"><person-group><name><surname>Wang</surname><given-names>Cheng</given-names></name><name><surname>Mi</surname><given-names>Xiaoqi</given-names></name><name><surname>Li</surname><given-names>Shuqiang</given-names></name><name><surname>Xu</surname><given-names>Xiang</given-names></name></person-group><article-title>﻿Taxonomic notes of jumping spiders (<tp:taxon-name><tp:taxon-name-part taxon-name-part-type="order">Araneae</tp:taxon-name-part></tp:taxon-name>, <tp:taxon-name><tp:taxon-name-part taxon-name-part-type="family">Salticidae</tp:taxon-name-part></tp:taxon-name>) from Guangxi, Hainan, Sichuan, Xizang and Yunnan, China</article-title><source>Zookeys</source><day>17</day><month>12</month><year>2024</year><volume>1221</volume><fpage>205</fpage><lpage>277</lpage><pub-id pub-id-type="doi">10.3897/zookeys.1221.135640</pub-id></mixed-citation></tp:treatment-meta><tp:nomenclature><label>﻿</label><tp:taxon-name>
              <object-id xmlns:xlink="http://www.w3.org/1999/xlink" content-type="arpha" xlink:type="simple">D9727390-4E18-5BA3-80E7-D6979E1FF064</object-id>
              <tp:taxon-name-part taxon-name-part-type="genus" reg="Simaetha">Simaetha</tp:taxon-name-part>
              <tp:taxon-name-part taxon-name-part-type="species" reg="hainan">hainan</tp:taxon-name-part>
              <object-id xmlns:xlink="http://www.w3.org/1999/xlink" content-type="zoobank" xlink:type="simple">https://zoobank.org/7FCE4F94-E617-42E1-AC89-FC806BB826A7</object-id>
            </tp:taxon-name><tp:taxon-status xmlns:xlink="http://www.w3.org/1999/xlink" xlink:type="simple">sp. nov.</tp:taxon-status><xref ref-type="fig" rid="F27">Figs 27</xref><xref ref-type="fig" rid="F28">, 28</xref><xref ref-type="fig" rid="F48">, 48</xref></tp:nomenclature><tp:treatment-sec sec-type="type material" id="SECID0E3BAK"><title>Type material.</title><p><bold><italic>Holotype</italic></bold> ♂ (<named-content xmlns:xlink="http://www.w3.org/1999/xlink" content-type="dwc:institutional_code" xlink:title="Institute of Zoology, Chinese Academy of Sciences" xlink:href="http://grbio.org/institution/institute-zoology-chinese-academy-sciences" xlink:type="simple">IZCAS</named-content>-Ar 45284), China: • Hainan Province, Lingshui County, Diaoluoshan National Nature Reserve (<named-content xmlns:xlink="http://www.w3.org/1999/xlink" content-type="dwc:verbatimCoordinates" xlink:type="simple"><named-content content-type="geo-json" specific-use="{&#34;type&#34;:&#34;Point&#34;,&#34;coordinates&#34;:[109.596833,18.666000]}" id="NCID0EOCAK" xlink:type="simple">18°39.96'N, 109°35.81'E</named-content></named-content>, ca 80 m), 15.IV.2009, G. Tang leg. <bold><italic>Paratypes</italic></bold> • 1 ♀ (<named-content xmlns:xlink="http://www.w3.org/1999/xlink" content-type="dwc:institutional_code" xlink:title="Institute of Zoology, Chinese Academy of Sciences" xlink:href="http://grbio.org/institution/institute-zoology-chinese-academy-sciences" xlink:type="simple">IZCAS</named-content>-Ar 45285), same data as for holotype; • 1 ♂ (<named-content xmlns:xlink="http://www.w3.org/1999/xlink" content-type="dwc:institutional_code" xlink:title="Institute of Zoology, Chinese Academy of Sciences" xlink:href="http://grbio.org/institution/institute-zoology-chinese-academy-sciences" xlink:type="simple">IZCAS</named-content>-Ar 45286), Diaoluoshan National Nature Reserve (<named-content xmlns:xlink="http://www.w3.org/1999/xlink" content-type="dwc:verbatimCoordinates" xlink:type="simple"><named-content content-type="geo-json" specific-use="{&#34;type&#34;:&#34;Point&#34;,&#34;coordinates&#34;:[109.878667,18.674000]}" id="NCID0EBDAK" xlink:type="simple">18°40.44'N, 109°52.72'E</named-content></named-content>, ca 580 m), 16.IV.2009, G. Tang leg; • 1 ♂ (<named-content xmlns:xlink="http://www.w3.org/1999/xlink" content-type="dwc:institutional_code" xlink:title="Institute of Zoology, Chinese Academy of Sciences" xlink:href="http://grbio.org/institution/institute-zoology-chinese-academy-sciences" xlink:type="simple">IZCAS</named-content>-Ar 45287), Diaoluoshan National Nature Reserve (<named-content xmlns:xlink="http://www.w3.org/1999/xlink" content-type="dwc:verbatimCoordinates" xlink:type="simple"><named-content content-type="geo-json" specific-use="{&#34;type&#34;:&#34;Point&#34;,&#34;coordinates&#34;:[109.876667,18.674000]}" id="NCID0ENDAK" xlink:type="simple">18°40.44'N, 109°52.60'E</named-content></named-content>, ca 490 m), 10.VIII.2010, G. Tang leg; • 1 ♀ (<named-content xmlns:xlink="http://www.w3.org/1999/xlink" content-type="dwc:institutional_code" xlink:title="Institute of Zoology, Chinese Academy of Sciences" xlink:href="http://grbio.org/institution/institute-zoology-chinese-academy-sciences" xlink:type="simple">IZCAS</named-content>-Ar 42288), Qiongzhong County, Yinggeling National Nature Reserve, Yinggezui Station (<named-content xmlns:xlink="http://www.w3.org/1999/xlink" content-type="dwc:verbatimCoordinates" xlink:type="simple"><named-content content-type="geo-json" specific-use="{&#34;type&#34;:&#34;Point&#34;,&#34;coordinates&#34;:[109.562500,19.050833]}" id="NCID0EZDAK" xlink:type="simple">19°03.05'N, 109°33.75'E</named-content></named-content>, ca 690 m), 25.VIII.2010, G. Zhou leg; • 2 ♂ (<abbrev xmlns:xlink="http://www.w3.org/1999/xlink" xlink:title="Tongren University" id="ABBRID0E5DAK" xlink:type="simple">TRU</abbrev>-<abbrev xmlns:xlink="http://www.w3.org/1999/xlink" xlink:title="junction duct of spermatheca" id="ABBRID0ECEAK" xlink:type="simple">JS</abbrev> 0772–0773), Ledong County, Jianfeng Township, Jianfengling National Nature Reserve, Main Peak (<named-content xmlns:xlink="http://www.w3.org/1999/xlink" content-type="dwc:verbatimCoordinates" xlink:type="simple"><named-content content-type="geo-json" specific-use="{&#34;type&#34;:&#34;Point&#34;,&#34;coordinates&#34;:[108.872000,18.718500]}" id="NCID0EJEAK" xlink:type="simple">18°43.11'N, 108°52.32'E</named-content></named-content>, ca 1400 m), 16.IV.2019, C. Wang &amp; Y.F. Yang leg.</p></tp:treatment-sec><tp:treatment-sec sec-type="etymology" id="SECID0EOEAK"><title>Etymology.</title><p>The specific name is after the type locality, Hainan; noun in apposition.</p></tp:treatment-sec><tp:treatment-sec sec-type="diagnosis" id="SECID0ETEAK"><title>Diagnosis.</title><p><italic><tp:taxon-name><tp:taxon-name-part taxon-name-part-type="genus" reg="Simaetha">Simaetha</tp:taxon-name-part><tp:taxon-name-part taxon-name-part-type="species" reg="hainan">hainan</tp:taxon-name-part></tp:taxon-name></italic> sp. nov. resembles that of <italic><tp:taxon-name><tp:taxon-name-part taxon-name-part-type="genus" reg="Simaetha">S.</tp:taxon-name-part><tp:taxon-name-part taxon-name-part-type="species" reg="cheni">cheni</tp:taxon-name-part></tp:taxon-name></italic> Wang &amp; Li, 2021, in having the blade-shaped retrolateral tibial apophysis (<abbrev xmlns:xlink="http://www.w3.org/1999/xlink" xlink:title="retrolateral tibial apophysis" id="ABBRID0EPFAK" xlink:type="simple">RTA</abbrev>), the presence of antero-marginal protuberances on anterior surface of chelicerae, but differs in: 1) embolus (E) straight (Fig. <xref ref-type="fig" rid="F27">27A</xref>) vs curved prolaterally at distal portion (<xref ref-type="bibr" rid="B29">Wang and Li 2021</xref>: fig. 18B); 2) tibia slightly longer than wide in retrolateral view (Fig. <xref ref-type="fig" rid="F27">27B</xref>) vs wider than long (<xref ref-type="bibr" rid="B29">Wang and Li 2021</xref>: fig. 18C); 3) epigynal hood (H) posteriorly located, and approximately half the length of anterior chamber of spermatheca (Fig. <xref ref-type="fig" rid="F28">28A</xref>) vs anteriorly located and &lt; 1/4 length of anterior chamber of spermatheca (<xref ref-type="bibr" rid="B29">Wang and Li 2021</xref>: fig. 19A, B).</p><fig id="F27" position="float" orientation="portrait"><object-id xmlns:xlink="http://www.w3.org/1999/xlink" content-type="doi" xlink:type="simple">10.3897/zookeys.1221.135640.figure27</object-id><object-id xmlns:xlink="http://www.w3.org/1999/xlink" content-type="arpha" xlink:type="simple">DC619FA0-9DFA-506D-9C73-2998A7793D73</object-id><label>Figure 27.</label><caption><p>Male palp of <italic><tp:taxon-name><tp:taxon-name-part taxon-name-part-type="genus" reg="Simaetha">Simaetha</tp:taxon-name-part><tp:taxon-name-part taxon-name-part-type="species" reg="hainan">hainan</tp:taxon-name-part></tp:taxon-name></italic> sp. nov., holotype <bold>A</bold> ventral <bold>B</bold> retrolateral <bold>C</bold> dorsal. Abbreviations: <abbrev xmlns:xlink="http://www.w3.org/1999/xlink" xlink:title="cymbial process" id="ABBRID0EEHAK" xlink:type="simple">CP</abbrev> cymbial process; E embolus; <abbrev xmlns:xlink="http://www.w3.org/1999/xlink" xlink:title="retrolateral tibial apophysis" id="ABBRID0EIHAK" xlink:type="simple">RTA</abbrev> retrolateral tibial apophysis; <abbrev xmlns:xlink="http://www.w3.org/1999/xlink" xlink:title="sperm duct" id="ABBRID0EMHAK" xlink:type="simple">SD</abbrev> sperm duct. Scale bars: 0.1 mm.</p></caption><graphic xmlns:xlink="http://www.w3.org/1999/xlink" xlink:href="zookeys-1221-205_article-135640__-g027.jpg" position="float" orientation="portrait" xlink:type="simple" id="oo_1201134.jpg"><uri content-type="original_file" xlink:type="simple">https://binary.pensoft.net/fig/1201134</uri></graphic></fig><fig id="F28" position="float" orientation="portrait"><object-id xmlns:xlink="http://www.w3.org/1999/xlink" content-type="doi" xlink:type="simple">10.3897/zookeys.1221.135640.figure28</object-id><object-id xmlns:xlink="http://www.w3.org/1999/xlink" content-type="arpha" xlink:type="simple">017E95EB-005D-5FBC-8C64-35EE588F3A6A</object-id><label>Figure 28.</label><caption><p><italic><tp:taxon-name><tp:taxon-name-part taxon-name-part-type="genus" reg="Simaetha">Simaetha</tp:taxon-name-part><tp:taxon-name-part taxon-name-part-type="species" reg="hainan">hainan</tp:taxon-name-part></tp:taxon-name></italic> sp. nov. <bold>C, D, F, G</bold> male holotype and <bold>A, B, E</bold> female paratype (<named-content xmlns:xlink="http://www.w3.org/1999/xlink" content-type="dwc:institutional_code" xlink:title="Institute of Zoology, Chinese Academy of Sciences" xlink:href="http://grbio.org/institution/institute-zoology-chinese-academy-sciences" xlink:type="simple">IZCAS</named-content>-Ar 45285) <bold>A</bold> epigyne, ventral <bold>B</bold> vulva, dorsal <bold>C, E</bold> habitus, dorsal <bold>D</bold> ditto, ventral <bold>F</bold> carapace, frontal <bold>G</bold> chelicera, anterior. Abbreviations: <abbrev xmlns:xlink="http://www.w3.org/1999/xlink" xlink:title="accessory gland" id="ABBRID0E3IAK" xlink:type="simple">AG</abbrev> accessory gland; <abbrev xmlns:xlink="http://www.w3.org/1999/xlink" xlink:title="anterior chamber of spermatheca" id="ABBRID0EAJAK" xlink:type="simple">AS</abbrev> anterior chamber of spermatheca; <abbrev xmlns:xlink="http://www.w3.org/1999/xlink" xlink:title="copulatory duct" id="ABBRID0EEJAK" xlink:type="simple">CD</abbrev> copulatory duct; <abbrev xmlns:xlink="http://www.w3.org/1999/xlink" xlink:title="fertilization duct" id="ABBRID0EIJAK" xlink:type="simple">FD</abbrev> fertilization duct; H epigynal hood; <abbrev xmlns:xlink="http://www.w3.org/1999/xlink" xlink:title="posterior chamber of spermatheca" id="ABBRID0EMJAK" xlink:type="simple">PS</abbrev> posterior chamber of spermatheca. Scale bars: 0.1 mm (<bold>A, B, G</bold>); 0.5 mm (<bold>C–F</bold>).</p></caption><graphic xmlns:xlink="http://www.w3.org/1999/xlink" xlink:href="zookeys-1221-205_article-135640__-g028.jpg" position="float" orientation="portrait" xlink:type="simple" id="oo_1201135.jpg"><uri content-type="original_file" xlink:type="simple">https://binary.pensoft.net/fig/1201135</uri></graphic></fig></tp:treatment-sec><tp:treatment-sec sec-type="description" id="SECID0EZJAK"><title>Description.</title><p><bold>Male</bold> (Figs <xref ref-type="fig" rid="F27">27</xref>, <xref ref-type="fig" rid="F28">28C, D, F, G</xref>). Total length 2.74. Carapace 1.32 long, 1.08 wide. Abdomen 1.50 long, 1.06 wide. Eye sizes and interdistances: <abbrev xmlns:xlink="http://www.w3.org/1999/xlink" xlink:title="anterior median eye" id="ABBRID0EJKAK" xlink:type="simple">AME</abbrev> 0.32, <abbrev xmlns:xlink="http://www.w3.org/1999/xlink" xlink:title="anterior lateral eye" id="ABBRID0ENKAK" xlink:type="simple">ALE</abbrev> 0.16, <abbrev xmlns:xlink="http://www.w3.org/1999/xlink" xlink:title="posterior lateral eye" id="ABBRID0ERKAK" xlink:type="simple">PLE</abbrev> 0.16, <abbrev xmlns:xlink="http://www.w3.org/1999/xlink" xlink:title="anterior eye row width" id="ABBRID0EVKAK" xlink:type="simple">AERW</abbrev> 0.90, <abbrev xmlns:xlink="http://www.w3.org/1999/xlink" xlink:title="posterior eye row width" id="ABBRID0EZKAK" xlink:type="simple">PERW</abbrev> 1.04, <abbrev xmlns:xlink="http://www.w3.org/1999/xlink" xlink:title="eye field length" id="ABBRID0E4KAK" xlink:type="simple">EFL</abbrev> 0.64. Legs: I 2.41 (0.78, 0.50, 050, 0.33, 0.30), II 1.76 (0.53, 0.30, 0.38, 0.30, 0.25), III 1.63 (0.50, 0.25, 0.33, 0.30, 0.25), IV 2.06 (0.73, 0.30, 0.45, 0.33, 0.25). Carapace red-brown, covered with pale and golden scales, with central dark patch on cephalon. Chelicerae red-yellow, with base-lateral protuberances on anterior surface, two promarginal teeth and one retromarginal fissidentate tooth with two cusps. Leg I robust, with enlarged femora, and three and two pairs of ventral spines on tibiae and metatarsi, respectively. Dorsum of abdomen red-brown, covered completely by large scutum; venter brown, with two pairs of dotted lines medially.</p><p><bold><italic>Palp</italic></bold> (Fig. <xref ref-type="fig" rid="F27">27A–C</xref>): femur length/width ratio ca 3.2; patella ~ 1.5× longer than wide in retrolateral view; tibia slightly longer than wide, with lamellar retrolateral apophysis (<abbrev xmlns:xlink="http://www.w3.org/1999/xlink" xlink:title="retrolateral tibial apophysis" id="ABBRID0EMLAK" xlink:type="simple">RTA</abbrev>) acutely narrowed at distal portion and blunt apically in dorsal view; cymbium ~ 1.8× longer than wide, with baso-retrolateral process (<abbrev xmlns:xlink="http://www.w3.org/1999/xlink" xlink:title="cymbial process" id="ABBRID0EQLAK" xlink:type="simple">CP</abbrev>); tegulum oval; embolus (E) originating at ca 10:30 o’clock position, straight, tapered to rather blunt tip.</p><p><bold>Female</bold> (Fig. <xref ref-type="fig" rid="F28">28A, B, E</xref>). Total length 3.16. Carapace 1.34 long, 1.07 wide. Abdomen 1.95 long, 1.08 wide. Eye sizes and interdistances: <abbrev xmlns:xlink="http://www.w3.org/1999/xlink" xlink:title="anterior median eye" id="ABBRID0E3LAK" xlink:type="simple">AME</abbrev> 0.32, <abbrev xmlns:xlink="http://www.w3.org/1999/xlink" xlink:title="anterior lateral eye" id="ABBRID0EAMAK" xlink:type="simple">ALE</abbrev> 0.17, <abbrev xmlns:xlink="http://www.w3.org/1999/xlink" xlink:title="posterior lateral eye" id="ABBRID0EEMAK" xlink:type="simple">PLE</abbrev> 0.17, <abbrev xmlns:xlink="http://www.w3.org/1999/xlink" xlink:title="anterior eye row width" id="ABBRID0EIMAK" xlink:type="simple">AERW</abbrev> 0.97, <abbrev xmlns:xlink="http://www.w3.org/1999/xlink" xlink:title="posterior eye row width" id="ABBRID0EMMAK" xlink:type="simple">PERW</abbrev> 1.08, <abbrev xmlns:xlink="http://www.w3.org/1999/xlink" xlink:title="eye field length" id="ABBRID0EQMAK" xlink:type="simple">EFL</abbrev> 0.74. Legs: I 2.11 (0.75, 0.45, 0.38, 0.28, 0.25), II 1.89 (0.58, 0.35, 0.38, 0.33, 0.25), III 1.68 (0.50, 0.25, 0.35, 0.33, 0.25), IV 2.24 (0.83, 0.28, 0.50, 0.38, 0.25). Habitus (Fig. <xref ref-type="fig" rid="F28">28E</xref>) similar to that of male except without base-lateral protuberances on anterior surface of chelicerae.</p><p><bold><italic>Epigyne</italic></bold> (Fig. <xref ref-type="fig" rid="F28">28A, B</xref>) ~ 1.7× wider than long, with posterior, sub-triangular hood (H) ~ 1/2 length of anterior chamber of spermatheca (<abbrev xmlns:xlink="http://www.w3.org/1999/xlink" xlink:title="anterior chamber of spermatheca" id="ABBRID0EDNAK" xlink:type="simple">AS</abbrev>); copulatory openings (<abbrev xmlns:xlink="http://www.w3.org/1999/xlink" xlink:title="copulatory opening" id="ABBRID0EHNAK" xlink:type="simple">CO</abbrev>) lateral to hood; copulatory ducts (<abbrev xmlns:xlink="http://www.w3.org/1999/xlink" xlink:title="copulatory duct" id="ABBRID0ELNAK" xlink:type="simple">CD</abbrev>) slightly curved medially, connected to antero-inner portions of anterior chamber of spermatheca, with small terminal accessory glands (<abbrev xmlns:xlink="http://www.w3.org/1999/xlink" xlink:title="accessory gland" id="ABBRID0EPNAK" xlink:type="simple">AG</abbrev>); spermathecae (S) divided into oval anterior chamber extended posteriorly and spherical posterior chamber (<abbrev xmlns:xlink="http://www.w3.org/1999/xlink" xlink:title="posterior chamber of spermatheca" id="ABBRID0ETNAK" xlink:type="simple">PS</abbrev>); fertilization ducts (<abbrev xmlns:xlink="http://www.w3.org/1999/xlink" xlink:title="fertilization duct" id="ABBRID0EXNAK" xlink:type="simple">FD</abbrev>) arising from antero-inner portions of posterior chamber of spermatheca.</p></tp:treatment-sec><tp:treatment-sec sec-type="distribution" id="SECID0E2NAK"><title>Distribution.</title><p>Known only from the type locality in Hainan, China (Fig. <xref ref-type="fig" rid="F48">48</xref>).</p></tp:treatment-sec><tp:treatment-sec><!--Section generated to contain objects referenced in tp:taxon-treatment.--><fig id="F48" position="float" orientation="portrait"><object-id xmlns:xlink="http://www.w3.org/1999/xlink" content-type="doi" xlink:type="simple">10.3897/zookeys.1221.135640.figure48</object-id><object-id xmlns:xlink="http://www.w3.org/1999/xlink" content-type="arpha" xlink:type="simple">E6184E58-DA76-5F8F-BC12-B21A1AFC7DAF</object-id><label>Figure 48.</label><caption><p>Distributional records of <italic><tp:taxon-name><tp:taxon-name-part taxon-name-part-type="genus" reg="Irura">Irura</tp:taxon-name-part><tp:taxon-name-part taxon-name-part-type="species" reg="qiuhangi">qiuhangi</tp:taxon-name-part></tp:taxon-name></italic> sp. nov., <italic><tp:taxon-name><tp:taxon-name-part taxon-name-part-type="genus" reg="Myrmarachne">Myrmarachne</tp:taxon-name-part><tp:taxon-name-part taxon-name-part-type="species" reg="kuan">kuan</tp:taxon-name-part></tp:taxon-name></italic> sp. nov., <italic><tp:taxon-name><tp:taxon-name-part taxon-name-part-type="genus" reg="Nandicius">Nandicius</tp:taxon-name-part><tp:taxon-name-part taxon-name-part-type="species" reg="xiefengi">xiefengi</tp:taxon-name-part></tp:taxon-name></italic> sp. nov., <italic><tp:taxon-name><tp:taxon-name-part taxon-name-part-type="genus" reg="Padillothorax">Padillothorax</tp:taxon-name-part><tp:taxon-name-part taxon-name-part-type="species" reg="exilis">exilis</tp:taxon-name-part></tp:taxon-name></italic> (Cao &amp; Li, 2016), <italic><tp:taxon-name><tp:taxon-name-part taxon-name-part-type="genus" reg="Pancorius">Pancorius</tp:taxon-name-part><tp:taxon-name-part taxon-name-part-type="species" reg="yingjiang">yingjiang</tp:taxon-name-part></tp:taxon-name></italic> sp. nov., <italic><tp:taxon-name><tp:taxon-name-part taxon-name-part-type="genus" reg="Siler">Siler</tp:taxon-name-part><tp:taxon-name-part taxon-name-part-type="species" reg="hanoicus">hanoicus</tp:taxon-name-part></tp:taxon-name></italic> Prószyński, 1985, <italic><tp:taxon-name><tp:taxon-name-part taxon-name-part-type="genus" reg="Simaetha">Simaetha</tp:taxon-name-part><tp:taxon-name-part taxon-name-part-type="species" reg="hainan">hainan</tp:taxon-name-part></tp:taxon-name></italic> sp. nov., <italic><tp:taxon-name><tp:taxon-name-part taxon-name-part-type="genus" reg="Synagelides">Synagelides</tp:taxon-name-part><tp:taxon-name-part taxon-name-part-type="species" reg="yidei">yidei</tp:taxon-name-part></tp:taxon-name></italic> sp. nov., and <italic><tp:taxon-name><tp:taxon-name-part taxon-name-part-type="genus" reg="Synagelides">S.</tp:taxon-name-part><tp:taxon-name-part taxon-name-part-type="species" reg="zilongi">zilongi</tp:taxon-name-part></tp:taxon-name></italic> sp. nov.</p></caption><graphic xmlns:xlink="http://www.w3.org/1999/xlink" xlink:href="zookeys-1221-205_article-135640__-g048.jpg" position="float" orientation="portrait" xlink:type="simple" id="oo_1201157.jpg"><uri content-type="original_file" xlink:type="simple">https://binary.pensoft.net/fig/1201157</uri></graphic></fig></tp:treatment-sec><ref-list><ref id="B29"><mixed-citation xmlns:xlink="http://www.w3.org/1999/xlink" xlink:type="simple"><person-group><name name-style="western"><surname>Wang</surname><given-names>C</given-names></name><name name-style="western"><surname>Li</surname><given-names>S</given-names></name></person-group> (<year>2021</year>) <article-title>On ten species of jumping spiders from Xishuangbanna, China (<tp:taxon-name><tp:taxon-name-part taxon-name-part-type="order">Araneae</tp:taxon-name-part></tp:taxon-name>, <tp:taxon-name><tp:taxon-name-part taxon-name-part-type="family">Salticidae</tp:taxon-name-part></tp:taxon-name>).</article-title><source>ZooKeys</source><volume>1062</volume>: <fpage>123</fpage>–<lpage>155</lpage>. <ext-link xlink:href="10.3897/zookeys.1062.72531" ext-link-type="doi" xlink:type="simple">https://doi.org/10.3897/zookeys.1062.72531</ext-link></mixed-citation></ref></ref-list></tp:taxon-treatment>
