# Supplementary material for: ﻿Taxonomic notes of jumping spiders (Araneae, Salticidae) from Guangxi, Hainan, Sichuan, Xizang and Yunnan, China
Source: Zookeys. 2024 Dec 17;1221:205–77. doi: 10.3897/zookeys.1221.135640 (PMC11669013; doi:10.3897/zookeys.1221.135640)
Supplement: XML Treatment for Stertinius lhoba [file zookeys.1221.135640-treatment30.xml]

<!DOCTYPE tp:taxon-treatment
  PUBLIC "-//TaxonX//DTD Taxonomic Treatment Publishing DTD v0 20100105//EN" "tax-treatment-NSO.dtd">
<tp:taxon-treatment xmlns:tp="http://www.plazi.org/taxpub"><tp:treatment-meta><kwd-group><label>Taxon classification</label><kwd>
                <named-content content-type="kingdom">Animalia</named-content>
              </kwd><kwd>
                <named-content content-type="order">Araneae</named-content>
              </kwd><kwd>
                <named-content content-type="family">Salticidae</named-content>
              </kwd></kwd-group><mixed-citation publication-type="journal"><person-group><name><surname>Wang</surname><given-names>Cheng</given-names></name><name><surname>Mi</surname><given-names>Xiaoqi</given-names></name><name><surname>Li</surname><given-names>Shuqiang</given-names></name><name><surname>Xu</surname><given-names>Xiang</given-names></name></person-group><article-title>﻿Taxonomic notes of jumping spiders (<tp:taxon-name><tp:taxon-name-part taxon-name-part-type="order">Araneae</tp:taxon-name-part></tp:taxon-name>, <tp:taxon-name><tp:taxon-name-part taxon-name-part-type="family">Salticidae</tp:taxon-name-part></tp:taxon-name>) from Guangxi, Hainan, Sichuan, Xizang and Yunnan, China</article-title><source>Zookeys</source><day>17</day><month>12</month><year>2024</year><volume>1221</volume><fpage>205</fpage><lpage>277</lpage><pub-id pub-id-type="doi">10.3897/zookeys.1221.135640</pub-id></mixed-citation></tp:treatment-meta><tp:nomenclature><label>﻿</label><tp:taxon-name>
              <object-id xmlns:xlink="http://www.w3.org/1999/xlink" content-type="arpha" xlink:type="simple">3EB0288C-D840-58A8-9297-23F56C104D60</object-id>
              <tp:taxon-name-part taxon-name-part-type="genus" reg="Stertinius">Stertinius</tp:taxon-name-part>
              <tp:taxon-name-part taxon-name-part-type="species" reg="lhoba">lhoba</tp:taxon-name-part>
              <object-id xmlns:xlink="http://www.w3.org/1999/xlink" content-type="zoobank" xlink:type="simple">https://zoobank.org/339A1A0E-A710-4B62-81AE-77367D097F6D</object-id>
            </tp:taxon-name><tp:taxon-status xmlns:xlink="http://www.w3.org/1999/xlink" xlink:type="simple">sp. nov.</tp:taxon-status><xref ref-type="fig" rid="F29">Figs 29</xref><xref ref-type="fig" rid="F30">, 30</xref><xref ref-type="fig" rid="F47">, 47</xref></tp:nomenclature><tp:treatment-sec sec-type="type material" id="SECID0EJSAK"><title>Type material.</title><p><bold><italic>Holotype</italic></bold> ♂ (<abbrev xmlns:xlink="http://www.w3.org/1999/xlink" xlink:title="Tongren University" id="ABBRID0EUSAK" xlink:type="simple">TRU</abbrev>-<abbrev xmlns:xlink="http://www.w3.org/1999/xlink" xlink:title="junction duct of spermatheca" id="ABBRID0EYSAK" xlink:type="simple">JS</abbrev> 0774), China: • Xizang Autonomous Region, Medog County, Beibeng Township, Deergong Village, Yarlung Zangbo National Nature Reserve (<named-content xmlns:xlink="http://www.w3.org/1999/xlink" content-type="dwc:verbatimCoordinates" xlink:type="simple"><named-content content-type="geo-json" specific-use="{&#34;type&#34;:&#34;Point&#34;,&#34;coordinates&#34;:[95.144500,29.180667]}" id="NCID0E6SAK" xlink:type="simple">29°10.84'N, 95°8.67'E</named-content></named-content>, ca 1670 m), 25.V.2024, X.Q. Mi et al. leg. <bold><italic>Paratypes</italic></bold> • 2 ♀ (<abbrev xmlns:xlink="http://www.w3.org/1999/xlink" xlink:title="Tongren University" id="ABBRID0EHTAK" xlink:type="simple">TRU</abbrev>-<abbrev xmlns:xlink="http://www.w3.org/1999/xlink" xlink:title="junction duct of spermatheca" id="ABBRID0ELTAK" xlink:type="simple">JS</abbrev> 0775–0776), same data as for holotype.</p></tp:treatment-sec><tp:treatment-sec sec-type="etymology" id="SECID0EPTAK"><title>Etymology.</title><p>The specific name is after the Lhoba ethnic group, one of the two significant national minorities in Medog; noun in apposition.</p></tp:treatment-sec><tp:treatment-sec sec-type="diagnosis" id="SECID0EUTAK"><title>Diagnosis.</title><p><italic><tp:taxon-name><tp:taxon-name-part taxon-name-part-type="genus" reg="Stertinius">Stertinius</tp:taxon-name-part><tp:taxon-name-part taxon-name-part-type="species" reg="lhoba">lhoba</tp:taxon-name-part></tp:taxon-name></italic> sp. nov. resembles that of <italic><tp:taxon-name><tp:taxon-name-part taxon-name-part-type="genus" reg="Stertinius">S.</tp:taxon-name-part><tp:taxon-name-part taxon-name-part-type="species" reg="liqingae">liqingae</tp:taxon-name-part></tp:taxon-name></italic> Wang, Mi &amp; Li, 2024 in general shape of copulatory organs, especially the epigyne structure, but differs in: 1) retrolateral tibial apophysis (<abbrev xmlns:xlink="http://www.w3.org/1999/xlink" xlink:title="retrolateral tibial apophysis" id="ABBRID0EQUAK" xlink:type="simple">RTA</abbrev>) almost equal in width in retrolateral view (Fig. <xref ref-type="fig" rid="F29">29B</xref>) vs almost tapered (<xref ref-type="bibr" rid="B32">Wang et al. 2024</xref>: fig. 15C); 2) epigyne has a fold (F) (Fig. <xref ref-type="fig" rid="F30">30A, B</xref>) vs a hood (<xref ref-type="bibr" rid="B32">Wang et al. 2024</xref>: fig. 16A, B); 3) anterior chamber of spermatheca (<abbrev xmlns:xlink="http://www.w3.org/1999/xlink" xlink:title="anterior chamber of spermatheca" id="ABBRID0EEVAK" xlink:type="simple">AS</abbrev>) almost posteriorly extending (Fig. <xref ref-type="fig" rid="F30">30B, C</xref>) vs transversely extending (<xref ref-type="bibr" rid="B32">Wang et al. 2024</xref>: fig. 16B, C).</p><fig id="F29" position="float" orientation="portrait"><object-id xmlns:xlink="http://www.w3.org/1999/xlink" content-type="doi" xlink:type="simple">10.3897/zookeys.1221.135640.figure29</object-id><object-id xmlns:xlink="http://www.w3.org/1999/xlink" content-type="arpha" xlink:type="simple">DA2D15A1-5BCA-553B-AD9D-382DBFA5EB49</object-id><label>Figure 29.</label><caption><p><italic><tp:taxon-name><tp:taxon-name-part taxon-name-part-type="genus" reg="Stertinius">Stertinius</tp:taxon-name-part><tp:taxon-name-part taxon-name-part-type="species" reg="lhoba">lhoba</tp:taxon-name-part></tp:taxon-name></italic> sp. nov., holotype <bold>A</bold> bulb, ventral <bold>B</bold> palp, retrolateral. Abbreviations: <abbrev xmlns:xlink="http://www.w3.org/1999/xlink" xlink:title="cymbial flange" id="ABBRID0EHWAK" xlink:type="simple">CF</abbrev> cymbial flange; <abbrev xmlns:xlink="http://www.w3.org/1999/xlink" xlink:title="cymbial process" id="ABBRID0ELWAK" xlink:type="simple">CP</abbrev> cymbial process; E embolus; <abbrev xmlns:xlink="http://www.w3.org/1999/xlink" xlink:title="retrolateral tibial apophysis" id="ABBRID0EPWAK" xlink:type="simple">RTA</abbrev> retrolateral tibial apophysis; <abbrev xmlns:xlink="http://www.w3.org/1999/xlink" xlink:title="sperm duct" id="ABBRID0ETWAK" xlink:type="simple">SD</abbrev> sperm duct. Scale bars: 0.1 mm.</p></caption><graphic xmlns:xlink="http://www.w3.org/1999/xlink" xlink:href="zookeys-1221-205_article-135640__-g029.jpg" position="float" orientation="portrait" xlink:type="simple" id="oo_1201136.jpg"><uri content-type="original_file" xlink:type="simple">https://binary.pensoft.net/fig/1201136</uri></graphic></fig><fig id="F30" position="float" orientation="portrait"><object-id xmlns:xlink="http://www.w3.org/1999/xlink" content-type="doi" xlink:type="simple">10.3897/zookeys.1221.135640.figure30</object-id><object-id xmlns:xlink="http://www.w3.org/1999/xlink" content-type="arpha" xlink:type="simple">125DCA91-66E0-5DDC-8C0E-D280354A251E</object-id><label>Figure 30.</label><caption><p><italic><tp:taxon-name><tp:taxon-name-part taxon-name-part-type="genus" reg="Stertinius">Stertinius</tp:taxon-name-part><tp:taxon-name-part taxon-name-part-type="species" reg="lhoba">lhoba</tp:taxon-name-part></tp:taxon-name></italic> sp. nov. <bold>D, E, G, H</bold> male holotype and <bold>A–C, F</bold> female paratype (<abbrev xmlns:xlink="http://www.w3.org/1999/xlink" xlink:title="Tongren University" id="ABBRID0ETXAK" xlink:type="simple">TRU</abbrev>-<abbrev xmlns:xlink="http://www.w3.org/1999/xlink" xlink:title="junction duct of spermatheca" id="ABBRID0EXXAK" xlink:type="simple">JS</abbrev> 0775) <bold>A, B</bold> epigyne, ventral <bold>C</bold> vulva, dorsal <bold>D, F</bold> habitus, dorsal <bold>E</bold> ditto, ventral <bold>G</bold> carapace, frontal <bold>H</bold> chelicera, posterior. Abbreviations: <abbrev xmlns:xlink="http://www.w3.org/1999/xlink" xlink:title="anterior chamber of spermatheca" id="ABBRID0EHYAK" xlink:type="simple">AS</abbrev> anterior chamber of spermatheca; F epigynal fold; <abbrev xmlns:xlink="http://www.w3.org/1999/xlink" xlink:title="fertilization duct" id="ABBRID0ELYAK" xlink:type="simple">FD</abbrev> fertilization duct; <abbrev xmlns:xlink="http://www.w3.org/1999/xlink" xlink:title="posterior chamber of spermatheca" id="ABBRID0EPYAK" xlink:type="simple">PS</abbrev> posterior chamber of spermatheca. Scale bars: 0.1 mm (<bold>A–C, H</bold>); 0.5 mm (<bold>D–G</bold>).</p></caption><graphic xmlns:xlink="http://www.w3.org/1999/xlink" xlink:href="zookeys-1221-205_article-135640__-g030.jpg" position="float" orientation="portrait" xlink:type="simple" id="oo_1201137.jpg"><uri content-type="original_file" xlink:type="simple">https://binary.pensoft.net/fig/1201137</uri></graphic></fig></tp:treatment-sec><tp:treatment-sec sec-type="description" id="SECID0E3YAK"><title>Description.</title><p><bold>Male</bold> (Figs <xref ref-type="fig" rid="F29">29</xref>, <xref ref-type="fig" rid="F30">30D, E, G, H</xref>). Total length 2.78. Carapace 1.28 long, 1.13 wide. Abdomen 1.60 long, 1.13 wide. Eye sizes and interdistances: <abbrev xmlns:xlink="http://www.w3.org/1999/xlink" xlink:title="anterior median eye" id="ABBRID0EMZAK" xlink:type="simple">AME</abbrev> 0.30, <abbrev xmlns:xlink="http://www.w3.org/1999/xlink" xlink:title="anterior lateral eye" id="ABBRID0EQZAK" xlink:type="simple">ALE</abbrev> 0.16, <abbrev xmlns:xlink="http://www.w3.org/1999/xlink" xlink:title="posterior lateral eye" id="ABBRID0EUZAK" xlink:type="simple">PLE</abbrev> 0.15, <abbrev xmlns:xlink="http://www.w3.org/1999/xlink" xlink:title="anterior eye row width" id="ABBRID0EYZAK" xlink:type="simple">AERW</abbrev> 0.95, <abbrev xmlns:xlink="http://www.w3.org/1999/xlink" xlink:title="posterior eye row width" id="ABBRID0E3ZAK" xlink:type="simple">PERW</abbrev> 1.08, <abbrev xmlns:xlink="http://www.w3.org/1999/xlink" xlink:title="eye field length" id="ABBRID0EA1AK" xlink:type="simple">EFL</abbrev> 0.60. Legs: I 2.87 (0.90, 0.63, 0.68, 0.38, 0.28), II 2.04 (0.63, 0.38, 0.45, 0.30, 0.28), III 1.91 (0.60, 0.30, 0.40, 0.33, 0.28), IV 2.29 (0.75, 0.38, 0.50, 0.38, 0.28). Carapace mainly red-brown, covered with golden and pale setae, with central, irregular dark patch on cephalon. Chelicerae red-brown, with two promarginal teeth and one much larger pillar-shaped retromarginal tooth. Leg I robust, with enlarged femora and tibiae, and two pairs of ventral spines on tibiae and metatarsi. Dorsum of abdomen pale yellow, mingled with dark brown, covered wholly by scutum, with longitudinal, irregular central dark patch; venter dark with median dotted lines.</p><p><bold><italic>Palp</italic></bold> (Fig. <xref ref-type="fig" rid="F29">29A, B</xref>): femur length/width ratio ca 4.0; patella ~ 1.4× longer than wide in retrolateral view; tibia almost as long as wide in retrolateral view, with short retrolateral apophysis (<abbrev xmlns:xlink="http://www.w3.org/1999/xlink" xlink:title="retrolateral tibial apophysis" id="ABBRID0EP1AK" xlink:type="simple">RTA</abbrev>) slightly curved outwards and blunt apically; cymbium ~ 2× longer than tibia in ventral view, with sub-triangular baso-retrolateral process (<abbrev xmlns:xlink="http://www.w3.org/1999/xlink" xlink:title="cymbial process" id="ABBRID0ET1AK" xlink:type="simple">CP</abbrev>); tegulum nearly oval, with sperm duct (<abbrev xmlns:xlink="http://www.w3.org/1999/xlink" xlink:title="sperm duct" id="ABBRID0EX1AK" xlink:type="simple">SD</abbrev>) extending along submargin; embolus (E) originating from antero-prolateral portion of tegulum, slightly curved prolaterally at median portion and with pointed tip directed towards ca 11 o’clock position.</p><p><bold>Female</bold> (Fig. <xref ref-type="fig" rid="F30">30A–C, F</xref>). Total length 2.72. Carapace 1.15 long, 1.01 wide. Abdomen 1.68 long, 1.10 wide. Eye sizes and interdistances: <abbrev xmlns:xlink="http://www.w3.org/1999/xlink" xlink:title="anterior median eye" id="ABBRID0ED2AK" xlink:type="simple">AME</abbrev> 0.30, <abbrev xmlns:xlink="http://www.w3.org/1999/xlink" xlink:title="anterior lateral eye" id="ABBRID0EH2AK" xlink:type="simple">ALE</abbrev> 0.16, <abbrev xmlns:xlink="http://www.w3.org/1999/xlink" xlink:title="posterior lateral eye" id="ABBRID0EL2AK" xlink:type="simple">PLE</abbrev> 0.15, <abbrev xmlns:xlink="http://www.w3.org/1999/xlink" xlink:title="anterior eye row width" id="ABBRID0EP2AK" xlink:type="simple">AERW</abbrev> 0.90, <abbrev xmlns:xlink="http://www.w3.org/1999/xlink" xlink:title="posterior eye row width" id="ABBRID0ET2AK" xlink:type="simple">PERW</abbrev> 1.01, <abbrev xmlns:xlink="http://www.w3.org/1999/xlink" xlink:title="eye field length" id="ABBRID0EX2AK" xlink:type="simple">EFL</abbrev> 0.58. Legs: I 1.94 (0.63, 0.40, 0.40, 0.28, 0.23), II 1.62 (0.50, 0.33, 0.33, 0.23, 0.23), III 1.59 (0.50, 0.28, 0.30, 0.28, 0.23), IV 2.23 (0.70, 0.45, 0.45, 0.38, 0.25). Habitus (Fig. <xref ref-type="fig" rid="F30">30F</xref>) similar to that of male except smaller retromarginal cheliceral tooth, and without dorsal abdominal scutum.</p><p><bold><italic>Epigyne</italic></bold> (Fig. <xref ref-type="fig" rid="F30">30A–C</xref>) ~ 1.46× wider than long, with sub-labiate central fold (F); copulatory openings (<abbrev xmlns:xlink="http://www.w3.org/1999/xlink" xlink:title="copulatory opening" id="ABBRID0EK3AK" xlink:type="simple">CO</abbrev>) small, beneath lateral portion of fold; copulatory ducts (<abbrev xmlns:xlink="http://www.w3.org/1999/xlink" xlink:title="copulatory duct" id="ABBRID0EO3AK" xlink:type="simple">CD</abbrev>) short, without distinct border; spermathecae (S) divided into oval anterior chamber (<abbrev xmlns:xlink="http://www.w3.org/1999/xlink" xlink:title="anterior chamber of spermatheca" id="ABBRID0ES3AK" xlink:type="simple">AS</abbrev>) and spherical posterior chamber (<abbrev xmlns:xlink="http://www.w3.org/1999/xlink" xlink:title="posterior chamber of spermatheca" id="ABBRID0EW3AK" xlink:type="simple">PS</abbrev>); fertilization ducts (<abbrev xmlns:xlink="http://www.w3.org/1999/xlink" xlink:title="fertilization duct" id="ABBRID0E13AK" xlink:type="simple">FD</abbrev>) originating from antero-inner portions of posterior chamber of spermatheca.</p></tp:treatment-sec><tp:treatment-sec sec-type="distribution" id="SECID0E53AK"><title>Distribution.</title><p>Known only from the type locality in Xizang, China (Fig. <xref ref-type="fig" rid="F47">47</xref>).</p></tp:treatment-sec><tp:treatment-sec><!--Section generated to contain objects referenced in tp:taxon-treatment.--><fig id="F47" position="float" orientation="portrait"><object-id xmlns:xlink="http://www.w3.org/1999/xlink" content-type="doi" xlink:type="simple">10.3897/zookeys.1221.135640.figure47</object-id><object-id xmlns:xlink="http://www.w3.org/1999/xlink" content-type="arpha" xlink:type="simple">63CA9611-4615-59CF-BF44-2CD29FF77A0A</object-id><label>Figure 47.</label><caption><p>Distributional records of <italic><tp:taxon-name><tp:taxon-name-part taxon-name-part-type="genus" reg="Cheliceroides">Cheliceroides</tp:taxon-name-part><tp:taxon-name-part taxon-name-part-type="species" reg="jinxini">jinxini</tp:taxon-name-part></tp:taxon-name></italic> sp. nov., <italic><tp:taxon-name><tp:taxon-name-part taxon-name-part-type="genus" reg="Dendroicius">Dendroicius</tp:taxon-name-part><tp:taxon-name-part taxon-name-part-type="species" reg="qiong">qiong</tp:taxon-name-part></tp:taxon-name></italic> sp. nov., <italic><tp:taxon-name><tp:taxon-name-part taxon-name-part-type="genus" reg="Icius">Icius</tp:taxon-name-part><tp:taxon-name-part taxon-name-part-type="species" reg="deergong">deergong</tp:taxon-name-part></tp:taxon-name></italic> sp. nov., <italic><tp:taxon-name><tp:taxon-name-part taxon-name-part-type="genus" reg="Irura">I.</tp:taxon-name-part><tp:taxon-name-part taxon-name-part-type="species" reg="yarlungzangbo">yarlungzangbo</tp:taxon-name-part></tp:taxon-name></italic> sp. nov., <italic><tp:taxon-name><tp:taxon-name-part taxon-name-part-type="genus" reg="Mintonia">Mintonia</tp:taxon-name-part><tp:taxon-name-part taxon-name-part-type="species" reg="shiwandashan">shiwandashan</tp:taxon-name-part></tp:taxon-name></italic> sp. nov., <italic><tp:taxon-name><tp:taxon-name-part taxon-name-part-type="genus" reg="Okinawicius">Okinawicius</tp:taxon-name-part><tp:taxon-name-part taxon-name-part-type="species" reg="nepalicus">nepalicus</tp:taxon-name-part></tp:taxon-name></italic> (Andreeva, Hęciak &amp; Prószyński, 1984), <italic><tp:taxon-name><tp:taxon-name-part taxon-name-part-type="genus" reg="Pancorius">Pancorius</tp:taxon-name-part><tp:taxon-name-part taxon-name-part-type="species" reg="medog">medog</tp:taxon-name-part></tp:taxon-name></italic> sp. nov., <italic><tp:taxon-name><tp:taxon-name-part taxon-name-part-type="genus" reg="Piranthus">Piranthus</tp:taxon-name-part><tp:taxon-name-part taxon-name-part-type="species" reg="maddisoni">maddisoni</tp:taxon-name-part></tp:taxon-name></italic> sp. nov., <italic><tp:taxon-name><tp:taxon-name-part taxon-name-part-type="genus" reg="Stertinius">Stertinius</tp:taxon-name-part><tp:taxon-name-part taxon-name-part-type="species" reg="lhoba">lhoba</tp:taxon-name-part></tp:taxon-name></italic> sp. nov., <italic><tp:taxon-name><tp:taxon-name-part taxon-name-part-type="genus" reg="Synagelides">Synagelides</tp:taxon-name-part><tp:taxon-name-part taxon-name-part-type="species" reg="kongmingi">kongmingi</tp:taxon-name-part></tp:taxon-name></italic> sp. nov., <italic><tp:taxon-name><tp:taxon-name-part taxon-name-part-type="genus" reg="Synagelides">S.</tp:taxon-name-part><tp:taxon-name-part taxon-name-part-type="species" reg="yunchangi">yunchangi</tp:taxon-name-part></tp:taxon-name></italic> sp. nov., <italic><tp:taxon-name><tp:taxon-name-part taxon-name-part-type="genus" reg="Synagelides">S.</tp:taxon-name-part><tp:taxon-name-part taxon-name-part-type="species" reg="xuandei">xuandei</tp:taxon-name-part></tp:taxon-name></italic> sp. nov., <italic><tp:taxon-name><tp:taxon-name-part taxon-name-part-type="genus" reg="Yaginumaella">Yaginumaella</tp:taxon-name-part><tp:taxon-name-part taxon-name-part-type="species" reg="daweishan">daweishan</tp:taxon-name-part></tp:taxon-name></italic> sp. nov., <italic><tp:taxon-name><tp:taxon-name-part taxon-name-part-type="genus" reg="Yaginumaella">Y.</tp:taxon-name-part><tp:taxon-name-part taxon-name-part-type="species" reg="moinba">moinba</tp:taxon-name-part></tp:taxon-name></italic> sp. nov., and <italic><tp:taxon-name><tp:taxon-name-part taxon-name-part-type="genus" reg="Yaginumaella">Y.</tp:taxon-name-part><tp:taxon-name-part taxon-name-part-type="species" reg="pingbian">pingbian</tp:taxon-name-part></tp:taxon-name></italic> sp. nov.</p></caption><graphic xmlns:xlink="http://www.w3.org/1999/xlink" xlink:href="zookeys-1221-205_article-135640__-g047.jpg" position="float" orientation="portrait" xlink:type="simple" id="oo_1201156.jpg"><uri content-type="original_file" xlink:type="simple">https://binary.pensoft.net/fig/1201156</uri></graphic></fig></tp:treatment-sec><ref-list><ref id="B32"><mixed-citation xmlns:xlink="http://www.w3.org/1999/xlink" xlink:type="simple"><person-group><name name-style="western"><surname>Wang</surname><given-names>C</given-names></name><name name-style="western"><surname>Mi</surname><given-names>XQ</given-names></name><name name-style="western"><surname>Li</surname><given-names>S</given-names></name></person-group> (<year>2024</year>) <article-title>Eleven species of jumping spiders from Sichuan, Xizang, and Yunnan, China (<tp:taxon-name><tp:taxon-name-part taxon-name-part-type="order">Araneae</tp:taxon-name-part></tp:taxon-name>, <tp:taxon-name><tp:taxon-name-part taxon-name-part-type="family">Salticidae</tp:taxon-name-part></tp:taxon-name>).</article-title><source>ZooKeys</source><volume>1192</volume>: <fpage>141</fpage>–<lpage>178</lpage>. <ext-link xlink:href="10.3897/zookeys.1192.114589" ext-link-type="doi" xlink:type="simple">https://doi.org/10.3897/zookeys.1192.114589</ext-link></mixed-citation></ref></ref-list></tp:taxon-treatment>
