# Supplementary material for: ﻿Taxonomic notes of jumping spiders (Araneae, Salticidae) from Guangxi, Hainan, Sichuan, Xizang and Yunnan, China
Source: Zookeys. 2024 Dec 17;1221:205–77. doi: 10.3897/zookeys.1221.135640 (PMC11669013; doi:10.3897/zookeys.1221.135640)
Supplement: XML Treatment for Synagelides kongmingi [file zookeys.1221.135640-treatment32.xml]

<!DOCTYPE tp:taxon-treatment
  PUBLIC "-//TaxonX//DTD Taxonomic Treatment Publishing DTD v0 20100105//EN" "tax-treatment-NSO.dtd">
<tp:taxon-treatment xmlns:tp="http://www.plazi.org/taxpub"><tp:treatment-meta><kwd-group><label>Taxon classification</label><kwd>
                <named-content content-type="kingdom">Animalia</named-content>
              </kwd><kwd>
                <named-content content-type="order">Araneae</named-content>
              </kwd><kwd>
                <named-content content-type="family">Salticidae</named-content>
              </kwd></kwd-group><mixed-citation publication-type="journal"><person-group><name><surname>Wang</surname><given-names>Cheng</given-names></name><name><surname>Mi</surname><given-names>Xiaoqi</given-names></name><name><surname>Li</surname><given-names>Shuqiang</given-names></name><name><surname>Xu</surname><given-names>Xiang</given-names></name></person-group><article-title>﻿Taxonomic notes of jumping spiders (<tp:taxon-name><tp:taxon-name-part taxon-name-part-type="order">Araneae</tp:taxon-name-part></tp:taxon-name>, <tp:taxon-name><tp:taxon-name-part taxon-name-part-type="family">Salticidae</tp:taxon-name-part></tp:taxon-name>) from Guangxi, Hainan, Sichuan, Xizang and Yunnan, China</article-title><source>Zookeys</source><day>17</day><month>12</month><year>2024</year><volume>1221</volume><fpage>205</fpage><lpage>277</lpage><pub-id pub-id-type="doi">10.3897/zookeys.1221.135640</pub-id></mixed-citation></tp:treatment-meta><tp:nomenclature><label>﻿</label><tp:taxon-name>
              <object-id xmlns:xlink="http://www.w3.org/1999/xlink" content-type="arpha" xlink:type="simple">102FADB3-58AA-53E1-81E7-3071823EF3BC</object-id>
              <tp:taxon-name-part taxon-name-part-type="genus" reg="Synagelides">Synagelides</tp:taxon-name-part>
              <tp:taxon-name-part taxon-name-part-type="species" reg="kongmingi">kongmingi</tp:taxon-name-part>
              <object-id xmlns:xlink="http://www.w3.org/1999/xlink" content-type="zoobank" xlink:type="simple">https://zoobank.org/2C8CCDDE-E317-4DD2-966E-626BC653C4DB</object-id>
            </tp:taxon-name><tp:taxon-status xmlns:xlink="http://www.w3.org/1999/xlink" xlink:type="simple">sp. nov.</tp:taxon-status><xref ref-type="fig" rid="F31">Figs 31</xref><xref ref-type="fig" rid="F32">, 32</xref><xref ref-type="fig" rid="F47">, 47</xref></tp:nomenclature><tp:treatment-sec sec-type="type material" id="SECID0EQBBK"><title>Type material.</title><p><bold><italic>Holotype</italic></bold> ♂ (<abbrev xmlns:xlink="http://www.w3.org/1999/xlink" xlink:title="Tongren University" id="ABBRID0E2BBK" xlink:type="simple">TRU</abbrev>-<abbrev xmlns:xlink="http://www.w3.org/1999/xlink" xlink:title="junction duct of spermatheca" id="ABBRID0E6BBK" xlink:type="simple">JS</abbrev> 0777), China: • Sichuan Province, Bazhong City, Nanjiang County, Guangwu Township, Guangwushan-Nuoshuihe National Geopark (<named-content xmlns:xlink="http://www.w3.org/1999/xlink" content-type="dwc:verbatimCoordinates" xlink:type="simple"><named-content content-type="geo-json" specific-use="{&#34;type&#34;:&#34;Point&#34;,&#34;coordinates&#34;:[106.768500,32.679333]}" id="NCID0EGCBK" xlink:type="simple">32°40.76'N, 106°46.11'E</named-content></named-content>, ca 1010 m), 3.VI.2022, A.L. He et al. leg. <bold><italic>Paratypes</italic></bold> • 1 ♂ 2 ♀ (<abbrev xmlns:xlink="http://www.w3.org/1999/xlink" xlink:title="Tongren University" id="ABBRID0EOCBK" xlink:type="simple">TRU</abbrev>-<abbrev xmlns:xlink="http://www.w3.org/1999/xlink" xlink:title="junction duct of spermatheca" id="ABBRID0ESCBK" xlink:type="simple">JS</abbrev> 0778–0780), Sandaoguan Scenic Area (<named-content xmlns:xlink="http://www.w3.org/1999/xlink" content-type="dwc:verbatimCoordinates" xlink:type="simple"><named-content content-type="geo-json" specific-use="{&#34;type&#34;:&#34;Point&#34;,&#34;coordinates&#34;:[106.739333,32.659500]}" id="NCID0EZCBK" xlink:type="simple">32°39.57'N, 106°44.36'E</named-content></named-content>, ca 1470 m), 4.VIII.2022, A.L. He et al. leg.</p></tp:treatment-sec><tp:treatment-sec sec-type="etymology" id="SECID0E5CBK"><title>Etymology.</title><p>The specific name is a patronym in honor of a famous wise strategist Zhuge Kongming; noun (name) in the genitive case.</p></tp:treatment-sec><tp:treatment-sec sec-type="diagnosis" id="SECID0EDDBK"><title>Diagnosis.</title><p><italic><tp:taxon-name><tp:taxon-name-part taxon-name-part-type="genus" reg="Synagelides">Synagelides</tp:taxon-name-part><tp:taxon-name-part taxon-name-part-type="species" reg="kongmingi">kongmingi</tp:taxon-name-part></tp:taxon-name></italic> sp. nov. resembles that of <italic><tp:taxon-name><tp:taxon-name-part taxon-name-part-type="genus" reg="Synagelides">S.</tp:taxon-name-part><tp:taxon-name-part taxon-name-part-type="species" reg="tianquan">tianquan</tp:taxon-name-part></tp:taxon-name></italic> Wang, Mi &amp; Li, 2024 in having very similar habitus and copulatory organs, but differs in: 1) retrolateral cymbial apophysis (<abbrev xmlns:xlink="http://www.w3.org/1999/xlink" xlink:title="retrolateral cymbial apophysis" id="ABBRID0E6DBK" xlink:type="simple">RCA</abbrev>) with a smooth edge in dorsal view (Fig. <xref ref-type="fig" rid="F31">31D</xref>) vs a shallow incision on inner edge (<xref ref-type="bibr" rid="B32">Wang et al. 2024</xref>: fig. 18D); 2) presence of a groove between the retrolateral cymbial apophysis and dorsal cymbial process (Fig. <xref ref-type="fig" rid="F31">31D</xref>) vs absent (<xref ref-type="bibr" rid="B32">Wang et al. 2024</xref>: fig. 18D); 3) spermathecae (S) transversely extending (Fig. <xref ref-type="fig" rid="F32">32C, D</xref>) vs anteriorly extending at lateral portions (<xref ref-type="bibr" rid="B32">Wang et al. 2024</xref>: fig. 19B); 4) accessory glands (<abbrev xmlns:xlink="http://www.w3.org/1999/xlink" xlink:title="accessory gland" id="ABBRID0E2EBK" xlink:type="simple">AG</abbrev>) visible (Fig. <xref ref-type="fig" rid="F32">32C, D</xref>) vs invisible (<xref ref-type="bibr" rid="B32">Wang et al. 2024</xref>: fig. 19B).</p><fig id="F31" position="float" orientation="portrait"><object-id xmlns:xlink="http://www.w3.org/1999/xlink" content-type="doi" xlink:type="simple">10.3897/zookeys.1221.135640.figure31</object-id><object-id xmlns:xlink="http://www.w3.org/1999/xlink" content-type="arpha" xlink:type="simple">34E8B976-BF49-59D3-99CC-162EFB306297</object-id><label>Figure 31.</label><caption><p>Male palp of <italic><tp:taxon-name><tp:taxon-name-part taxon-name-part-type="genus" reg="Synagelides">Synagelides</tp:taxon-name-part><tp:taxon-name-part taxon-name-part-type="species" reg="kongmingi">kongmingi</tp:taxon-name-part></tp:taxon-name></italic> sp. nov., paratype (<abbrev xmlns:xlink="http://www.w3.org/1999/xlink" xlink:title="Tongren University" id="ABBRID0E1FBK" xlink:type="simple">TRU</abbrev>-<abbrev xmlns:xlink="http://www.w3.org/1999/xlink" xlink:title="junction duct of spermatheca" id="ABBRID0E5FBK" xlink:type="simple">JS</abbrev> 0778) <bold>A</bold> prolateral <bold>B</bold> retrolateral <bold>C</bold> ventral <bold>D</bold> dorsal. Abbreviations: <abbrev xmlns:xlink="http://www.w3.org/1999/xlink" xlink:title="cymbial flange" id="ABBRID0EKGBK" xlink:type="simple">CF</abbrev> cymbial flange; <abbrev xmlns:xlink="http://www.w3.org/1999/xlink" xlink:title="dorsal cymbial process" id="ABBRID0EOGBK" xlink:type="simple">DCP</abbrev> dorsal cymbial process; E embolus; <abbrev xmlns:xlink="http://www.w3.org/1999/xlink" xlink:title="median apophysis" id="ABBRID0ESGBK" xlink:type="simple">MA</abbrev> median apophysis; <abbrev xmlns:xlink="http://www.w3.org/1999/xlink" xlink:title="patellar bump of male palp" id="ABBRID0EWGBK" xlink:type="simple">PB</abbrev> patellar bump of male palp; <abbrev xmlns:xlink="http://www.w3.org/1999/xlink" xlink:title="prolateral cymbial apophysis" id="ABBRID0E1GBK" xlink:type="simple">PCA</abbrev> prolateral cymbial apophysis; <abbrev xmlns:xlink="http://www.w3.org/1999/xlink" xlink:title="prolateral femoral apophysis" id="ABBRID0E5GBK" xlink:type="simple">PFA</abbrev> prolateral femoral apophysis; <abbrev xmlns:xlink="http://www.w3.org/1999/xlink" xlink:title="retrolateral cymbial apophysis" id="ABBRID0ECHBK" xlink:type="simple">RCA</abbrev> retrolateral cymbial apophysis; <abbrev xmlns:xlink="http://www.w3.org/1999/xlink" xlink:title="retrolateral tibial apophysis" id="ABBRID0EGHBK" xlink:type="simple">RTA</abbrev> retrolateral tibial apophysis; <abbrev xmlns:xlink="http://www.w3.org/1999/xlink" xlink:title="sperm duct" id="ABBRID0EKHBK" xlink:type="simple">SD</abbrev> sperm duct; <abbrev xmlns:xlink="http://www.w3.org/1999/xlink" xlink:title="ventral tibial process" id="ABBRID0EOHBK" xlink:type="simple">VTP</abbrev> ventral tibial process. Scale bars: 0.1 mm.</p></caption><graphic xmlns:xlink="http://www.w3.org/1999/xlink" xlink:href="zookeys-1221-205_article-135640__-g031.jpg" position="float" orientation="portrait" xlink:type="simple" id="oo_1201138.jpg"><uri content-type="original_file" xlink:type="simple">https://binary.pensoft.net/fig/1201138</uri></graphic></fig><fig id="F32" position="float" orientation="portrait"><object-id xmlns:xlink="http://www.w3.org/1999/xlink" content-type="doi" xlink:type="simple">10.3897/zookeys.1221.135640.figure32</object-id><object-id xmlns:xlink="http://www.w3.org/1999/xlink" content-type="arpha" xlink:type="simple">4322F404-16C2-50CE-942E-898D4A57EB87</object-id><label>Figure 32.</label><caption><p><italic><tp:taxon-name><tp:taxon-name-part taxon-name-part-type="genus" reg="Synagelides">Synagelides</tp:taxon-name-part><tp:taxon-name-part taxon-name-part-type="species" reg="kongmingi">kongmingi</tp:taxon-name-part></tp:taxon-name></italic> sp. nov. <bold>E, F, H, I</bold> holotype <bold>A, C, G</bold> female paratype (<abbrev xmlns:xlink="http://www.w3.org/1999/xlink" xlink:title="Tongren University" id="ABBRID0EOIBK" xlink:type="simple">TRU</abbrev>-<abbrev xmlns:xlink="http://www.w3.org/1999/xlink" xlink:title="junction duct of spermatheca" id="ABBRID0ESIBK" xlink:type="simple">JS</abbrev> 0779) <bold>B, D</bold> female paratype (<abbrev xmlns:xlink="http://www.w3.org/1999/xlink" xlink:title="Tongren University" id="ABBRID0EYIBK" xlink:type="simple">TRU</abbrev>-<abbrev xmlns:xlink="http://www.w3.org/1999/xlink" xlink:title="junction duct of spermatheca" id="ABBRID0E3IBK" xlink:type="simple">JS</abbrev> 0780) <bold>A, B</bold> epigyne, ventral <bold>C, D</bold> vulva, dorsal <bold>E, G</bold> habitus, dorsal <bold>F</bold> ditto, ventral <bold>H</bold> carapace, frontal <bold>I</bold> chelicera, posterior. Abbreviations: <abbrev xmlns:xlink="http://www.w3.org/1999/xlink" xlink:title="accessory gland" id="ABBRID0EMJBK" xlink:type="simple">AG</abbrev> accessory gland; <abbrev xmlns:xlink="http://www.w3.org/1999/xlink" xlink:title="atrium" id="ABBRID0EQJBK" xlink:type="simple">At</abbrev> atrium; <abbrev xmlns:xlink="http://www.w3.org/1999/xlink" xlink:title="atrial ridge" id="ABBRID0EUJBK" xlink:type="simple">AR</abbrev> atrial ridge; <abbrev xmlns:xlink="http://www.w3.org/1999/xlink" xlink:title="copulatory duct" id="ABBRID0EYJBK" xlink:type="simple">CD</abbrev> copulatory duct; <abbrev xmlns:xlink="http://www.w3.org/1999/xlink" xlink:title="copulatory opening" id="ABBRID0E3JBK" xlink:type="simple">CO</abbrev> copulatory opening; <abbrev xmlns:xlink="http://www.w3.org/1999/xlink" xlink:title="fertilization duct" id="ABBRID0EAKBK" xlink:type="simple">FD</abbrev> fertilization duct; H epigynal hood; S spermatheca; <abbrev xmlns:xlink="http://www.w3.org/1999/xlink" xlink:title="septum" id="ABBRID0EEKBK" xlink:type="simple">Se</abbrev> septum. Scale bars: 0.1 mm (<bold>A–D, I</bold>); 0.5 mm (<bold>E–H</bold>).</p></caption><graphic xmlns:xlink="http://www.w3.org/1999/xlink" xlink:href="zookeys-1221-205_article-135640__-g032.jpg" position="float" orientation="portrait" xlink:type="simple" id="oo_1201139.jpg"><uri content-type="original_file" xlink:type="simple">https://binary.pensoft.net/fig/1201139</uri></graphic></fig></tp:treatment-sec><tp:treatment-sec sec-type="description" id="SECID0ERKBK"><title>Description.</title><p><bold>Male</bold> (Figs <xref ref-type="fig" rid="F31">31</xref>, <xref ref-type="fig" rid="F32">32E, F, H, I</xref>). Total length 3.42. Carapace 1.53 long, 1.15 wide. Abdomen 1.84 long, 1.10 wide. Eye sizes and interdistances: <abbrev xmlns:xlink="http://www.w3.org/1999/xlink" xlink:title="anterior median eye" id="ABBRID0EBLBK" xlink:type="simple">AME</abbrev> 0.36, <abbrev xmlns:xlink="http://www.w3.org/1999/xlink" xlink:title="anterior lateral eye" id="ABBRID0EFLBK" xlink:type="simple">ALE</abbrev> 0.20, <abbrev xmlns:xlink="http://www.w3.org/1999/xlink" xlink:title="posterior lateral eye" id="ABBRID0EJLBK" xlink:type="simple">PLE</abbrev> 0.18, <abbrev xmlns:xlink="http://www.w3.org/1999/xlink" xlink:title="anterior eye row width" id="ABBRID0ENLBK" xlink:type="simple">AERW</abbrev> 1.08, <abbrev xmlns:xlink="http://www.w3.org/1999/xlink" xlink:title="posterior eye row width" id="ABBRID0ERLBK" xlink:type="simple">PERW</abbrev> 1.18, <abbrev xmlns:xlink="http://www.w3.org/1999/xlink" xlink:title="eye field length" id="ABBRID0EVLBK" xlink:type="simple">EFL</abbrev> 0.89. Legs: I 3.73 (1.18, 0.90, 0.90, 0.45, 0.30), II 2.54 (0.75, 0.43, 0.58, 0.50, 0.28), III 2.61 (0.75, 0.38, 0.60, 0.60, 0.28), IV 3.51 (1.00, 0.50, 0.88, 0.80, 0.33). Carapace mainly red-brown, covered with sparse, thin setae. Legs mainly yellow except enlarged femora I brown, with lateral stripes on femora, patellae, tibiae, and metatarsi II, III, IV, and four and two pairs of ventral spines on tibiae and metatarsi I, respectively. Dorsum of abdomen divided into brown, pale and dark portions, with pair of transverse, anterior, pale stripes bearing white setae, and longitudinal, central scutum extending through anterior 1/3; venter pale, without distinct markings.</p><p><bold><italic>Palp</italic></bold> (Fig. <xref ref-type="fig" rid="F31">31A–D</xref>): femur length/width ratio ca 1.8; patella ~ 1.5× longer than wide in retrolateral view; tibia ~ 1/3 patellar length, with flat retrolateral apophysis (<abbrev xmlns:xlink="http://www.w3.org/1999/xlink" xlink:title="retrolateral tibial apophysis" id="ABBRID0EEMBK" xlink:type="simple">RTA</abbrev>) abruptly narrowed distally to blunt tip directed ca 11 o’clock position; cymbium length/width ratio ca 1.6, with flat prolateral and horn-shaped retrolateral apophyses, as well as sheet-shaped dorsal process (<abbrev xmlns:xlink="http://www.w3.org/1999/xlink" xlink:title="dorsal cymbial process" id="ABBRID0EIMBK" xlink:type="simple">DCP</abbrev>); tegulum swollen; median apophysis (<abbrev xmlns:xlink="http://www.w3.org/1999/xlink" xlink:title="median apophysis" id="ABBRID0EMMBK" xlink:type="simple">MA</abbrev>) irregular, slightly bent towards ventrally at median portion; embolus (E) flat, and curved into invert C-shape at base, and followed by slightly curved, thinner, whip-shaped portion.</p><p><bold>Female</bold> (Fig. <xref ref-type="fig" rid="F32">32A–D, G</xref>). Total length 3.42. Carapace 1.53 long, 1.15 wide. Abdomen 1.84 long, 1.10 wide. Eye sizes and interdistances: <abbrev xmlns:xlink="http://www.w3.org/1999/xlink" xlink:title="anterior median eye" id="ABBRID0EYMBK" xlink:type="simple">AME</abbrev> 0.36, <abbrev xmlns:xlink="http://www.w3.org/1999/xlink" xlink:title="anterior lateral eye" id="ABBRID0E3MBK" xlink:type="simple">ALE</abbrev> 0.20, <abbrev xmlns:xlink="http://www.w3.org/1999/xlink" xlink:title="posterior lateral eye" id="ABBRID0EANBK" xlink:type="simple">PLE</abbrev> 0.18, <abbrev xmlns:xlink="http://www.w3.org/1999/xlink" xlink:title="anterior eye row width" id="ABBRID0EENBK" xlink:type="simple">AERW</abbrev> 1.08, <abbrev xmlns:xlink="http://www.w3.org/1999/xlink" xlink:title="posterior eye row width" id="ABBRID0EINBK" xlink:type="simple">PERW</abbrev> 1.18, <abbrev xmlns:xlink="http://www.w3.org/1999/xlink" xlink:title="eye field length" id="ABBRID0EMNBK" xlink:type="simple">EFL</abbrev> 0.89. Legs: I 3.33 (1.00, 0.75, 0.85, 0.43, 0.30), II 2.29 (0.65, 0.38, 0.53, 0.45, 0.28), III 2.54 (0.75, 0.38, 0.58, 0.55, 0.28), IV 3.44 (1.00, 0.45, 0.88, 0.78, 0.33). Carapace (Fig. <xref ref-type="fig" rid="F32">32G</xref>) similar to that of male except paler. Dorsum of abdomen (Fig. <xref ref-type="fig" rid="F32">32G</xref>) pale brown; venter pale.</p><p><bold><italic>Epigyne</italic></bold> (Fig. <xref ref-type="fig" rid="F32">32A–D</xref>) ~ 1.27× wider than long; atrium (<abbrev xmlns:xlink="http://www.w3.org/1999/xlink" xlink:title="atrium" id="ABBRID0EDOBK" xlink:type="simple">At</abbrev>) occupies anterior 1/3, separated by broad, longitudinal septum (<abbrev xmlns:xlink="http://www.w3.org/1999/xlink" xlink:title="septum" id="ABBRID0EHOBK" xlink:type="simple">Se</abbrev>) grooved medio-posteriorly and bearing invert cup-shaped anterior hood (H), with pair of lateral arc-shaped ridges (<abbrev xmlns:xlink="http://www.w3.org/1999/xlink" xlink:title="atrial ridge" id="ABBRID0ELOBK" xlink:type="simple">AR</abbrev>) antero-laterally; copulatory openings (<abbrev xmlns:xlink="http://www.w3.org/1999/xlink" xlink:title="copulatory opening" id="ABBRID0EPOBK" xlink:type="simple">CO</abbrev>) invisible; copulatory ducts (<abbrev xmlns:xlink="http://www.w3.org/1999/xlink" xlink:title="copulatory duct" id="ABBRID0ETOBK" xlink:type="simple">CD</abbrev>) strongly curved at proximal 1/3, and connected to antero-inner portions of spermathecae, with short, transversely extended, terminal accessory glands (<abbrev xmlns:xlink="http://www.w3.org/1999/xlink" xlink:title="accessory gland" id="ABBRID0EXOBK" xlink:type="simple">AG</abbrev>); spermathecae (S) oval, separated by ~ 1/8 of their width.</p></tp:treatment-sec><tp:treatment-sec sec-type="distribution" id="SECID0E2OBK"><title>Distribution.</title><p>Known only from the type locality in Sichuan, China (Fig. <xref ref-type="fig" rid="F47">47</xref>).</p></tp:treatment-sec><tp:treatment-sec><!--Section generated to contain objects referenced in tp:taxon-treatment.--><fig id="F47" position="float" orientation="portrait"><object-id xmlns:xlink="http://www.w3.org/1999/xlink" content-type="doi" xlink:type="simple">10.3897/zookeys.1221.135640.figure47</object-id><object-id xmlns:xlink="http://www.w3.org/1999/xlink" content-type="arpha" xlink:type="simple">63CA9611-4615-59CF-BF44-2CD29FF77A0A</object-id><label>Figure 47.</label><caption><p>Distributional records of <italic><tp:taxon-name><tp:taxon-name-part taxon-name-part-type="genus" reg="Cheliceroides">Cheliceroides</tp:taxon-name-part><tp:taxon-name-part taxon-name-part-type="species" reg="jinxini">jinxini</tp:taxon-name-part></tp:taxon-name></italic> sp. nov., <italic><tp:taxon-name><tp:taxon-name-part taxon-name-part-type="genus" reg="Dendroicius">Dendroicius</tp:taxon-name-part><tp:taxon-name-part taxon-name-part-type="species" reg="qiong">qiong</tp:taxon-name-part></tp:taxon-name></italic> sp. nov., <italic><tp:taxon-name><tp:taxon-name-part taxon-name-part-type="genus" reg="Icius">Icius</tp:taxon-name-part><tp:taxon-name-part taxon-name-part-type="species" reg="deergong">deergong</tp:taxon-name-part></tp:taxon-name></italic> sp. nov., <italic><tp:taxon-name><tp:taxon-name-part taxon-name-part-type="genus" reg="Irura">I.</tp:taxon-name-part><tp:taxon-name-part taxon-name-part-type="species" reg="yarlungzangbo">yarlungzangbo</tp:taxon-name-part></tp:taxon-name></italic> sp. nov., <italic><tp:taxon-name><tp:taxon-name-part taxon-name-part-type="genus" reg="Mintonia">Mintonia</tp:taxon-name-part><tp:taxon-name-part taxon-name-part-type="species" reg="shiwandashan">shiwandashan</tp:taxon-name-part></tp:taxon-name></italic> sp. nov., <italic><tp:taxon-name><tp:taxon-name-part taxon-name-part-type="genus" reg="Okinawicius">Okinawicius</tp:taxon-name-part><tp:taxon-name-part taxon-name-part-type="species" reg="nepalicus">nepalicus</tp:taxon-name-part></tp:taxon-name></italic> (Andreeva, Hęciak &amp; Prószyński, 1984), <italic><tp:taxon-name><tp:taxon-name-part taxon-name-part-type="genus" reg="Pancorius">Pancorius</tp:taxon-name-part><tp:taxon-name-part taxon-name-part-type="species" reg="medog">medog</tp:taxon-name-part></tp:taxon-name></italic> sp. nov., <italic><tp:taxon-name><tp:taxon-name-part taxon-name-part-type="genus" reg="Piranthus">Piranthus</tp:taxon-name-part><tp:taxon-name-part taxon-name-part-type="species" reg="maddisoni">maddisoni</tp:taxon-name-part></tp:taxon-name></italic> sp. nov., <italic><tp:taxon-name><tp:taxon-name-part taxon-name-part-type="genus" reg="Stertinius">Stertinius</tp:taxon-name-part><tp:taxon-name-part taxon-name-part-type="species" reg="lhoba">lhoba</tp:taxon-name-part></tp:taxon-name></italic> sp. nov., <italic><tp:taxon-name><tp:taxon-name-part taxon-name-part-type="genus" reg="Synagelides">Synagelides</tp:taxon-name-part><tp:taxon-name-part taxon-name-part-type="species" reg="kongmingi">kongmingi</tp:taxon-name-part></tp:taxon-name></italic> sp. nov., <italic><tp:taxon-name><tp:taxon-name-part taxon-name-part-type="genus" reg="Synagelides">S.</tp:taxon-name-part><tp:taxon-name-part taxon-name-part-type="species" reg="yunchangi">yunchangi</tp:taxon-name-part></tp:taxon-name></italic> sp. nov., <italic><tp:taxon-name><tp:taxon-name-part taxon-name-part-type="genus" reg="Synagelides">S.</tp:taxon-name-part><tp:taxon-name-part taxon-name-part-type="species" reg="xuandei">xuandei</tp:taxon-name-part></tp:taxon-name></italic> sp. nov., <italic><tp:taxon-name><tp:taxon-name-part taxon-name-part-type="genus" reg="Yaginumaella">Yaginumaella</tp:taxon-name-part><tp:taxon-name-part taxon-name-part-type="species" reg="daweishan">daweishan</tp:taxon-name-part></tp:taxon-name></italic> sp. nov., <italic><tp:taxon-name><tp:taxon-name-part taxon-name-part-type="genus" reg="Yaginumaella">Y.</tp:taxon-name-part><tp:taxon-name-part taxon-name-part-type="species" reg="moinba">moinba</tp:taxon-name-part></tp:taxon-name></italic> sp. nov., and <italic><tp:taxon-name><tp:taxon-name-part taxon-name-part-type="genus" reg="Yaginumaella">Y.</tp:taxon-name-part><tp:taxon-name-part taxon-name-part-type="species" reg="pingbian">pingbian</tp:taxon-name-part></tp:taxon-name></italic> sp. nov.</p></caption><graphic xmlns:xlink="http://www.w3.org/1999/xlink" xlink:href="zookeys-1221-205_article-135640__-g047.jpg" position="float" orientation="portrait" xlink:type="simple" id="oo_1201156.jpg"><uri content-type="original_file" xlink:type="simple">https://binary.pensoft.net/fig/1201156</uri></graphic></fig></tp:treatment-sec><ref-list><ref id="B32"><mixed-citation xmlns:xlink="http://www.w3.org/1999/xlink" xlink:type="simple"><person-group><name name-style="western"><surname>Wang</surname><given-names>C</given-names></name><name name-style="western"><surname>Mi</surname><given-names>XQ</given-names></name><name name-style="western"><surname>Li</surname><given-names>S</given-names></name></person-group> (<year>2024</year>) <article-title>Eleven species of jumping spiders from Sichuan, Xizang, and Yunnan, China (<tp:taxon-name><tp:taxon-name-part taxon-name-part-type="order">Araneae</tp:taxon-name-part></tp:taxon-name>, <tp:taxon-name><tp:taxon-name-part taxon-name-part-type="family">Salticidae</tp:taxon-name-part></tp:taxon-name>).</article-title><source>ZooKeys</source><volume>1192</volume>: <fpage>141</fpage>–<lpage>178</lpage>. <ext-link xlink:href="10.3897/zookeys.1192.114589" ext-link-type="doi" xlink:type="simple">https://doi.org/10.3897/zookeys.1192.114589</ext-link></mixed-citation></ref></ref-list></tp:taxon-treatment>
