# Supplementary material for: ﻿Taxonomic notes of jumping spiders (Araneae, Salticidae) from Guangxi, Hainan, Sichuan, Xizang and Yunnan, China
Source: Zookeys. 2024 Dec 17;1221:205–77. doi: 10.3897/zookeys.1221.135640 (PMC11669013; doi:10.3897/zookeys.1221.135640)
Supplement: XML Treatment for Synagelides yunchangi [file zookeys.1221.135640-treatment35.xml]

<!DOCTYPE tp:taxon-treatment
  PUBLIC "-//TaxonX//DTD Taxonomic Treatment Publishing DTD v0 20100105//EN" "tax-treatment-NSO.dtd">
<tp:taxon-treatment xmlns:tp="http://www.plazi.org/taxpub"><tp:treatment-meta><kwd-group><label>Taxon classification</label><kwd>
                <named-content content-type="kingdom">Animalia</named-content>
              </kwd><kwd>
                <named-content content-type="order">Araneae</named-content>
              </kwd><kwd>
                <named-content content-type="family">Salticidae</named-content>
              </kwd></kwd-group><mixed-citation publication-type="journal"><person-group><name><surname>Wang</surname><given-names>Cheng</given-names></name><name><surname>Mi</surname><given-names>Xiaoqi</given-names></name><name><surname>Li</surname><given-names>Shuqiang</given-names></name><name><surname>Xu</surname><given-names>Xiang</given-names></name></person-group><article-title>﻿Taxonomic notes of jumping spiders (<tp:taxon-name><tp:taxon-name-part taxon-name-part-type="order">Araneae</tp:taxon-name-part></tp:taxon-name>, <tp:taxon-name><tp:taxon-name-part taxon-name-part-type="family">Salticidae</tp:taxon-name-part></tp:taxon-name>) from Guangxi, Hainan, Sichuan, Xizang and Yunnan, China</article-title><source>Zookeys</source><day>17</day><month>12</month><year>2024</year><volume>1221</volume><fpage>205</fpage><lpage>277</lpage><pub-id pub-id-type="doi">10.3897/zookeys.1221.135640</pub-id></mixed-citation></tp:treatment-meta><tp:nomenclature><label>﻿</label><tp:taxon-name>
              <object-id xmlns:xlink="http://www.w3.org/1999/xlink" content-type="arpha" xlink:type="simple">85925AFF-0564-5362-9AFE-196678E05D3B</object-id>
              <tp:taxon-name-part taxon-name-part-type="genus" reg="Synagelides">Synagelides</tp:taxon-name-part>
              <tp:taxon-name-part taxon-name-part-type="species" reg="yunchangi">yunchangi</tp:taxon-name-part>
              <object-id xmlns:xlink="http://www.w3.org/1999/xlink" content-type="zoobank" xlink:type="simple">https://zoobank.org/0477C6C3-63F4-4281-BBF2-3C23EC7F2F4B</object-id>
            </tp:taxon-name><tp:taxon-status xmlns:xlink="http://www.w3.org/1999/xlink" xlink:type="simple">sp. nov.</tp:taxon-status><xref ref-type="fig" rid="F37">Figs 37</xref><xref ref-type="fig" rid="F38">, 38</xref><xref ref-type="fig" rid="F47">, 47</xref></tp:nomenclature><tp:treatment-sec sec-type="type material" id="SECID0EFLCK"><title>Type material.</title><p><bold><italic>Holotype</italic></bold> ♂ (<abbrev xmlns:xlink="http://www.w3.org/1999/xlink" xlink:title="Tongren University" id="ABBRID0EQLCK" xlink:type="simple">TRU</abbrev>-<abbrev xmlns:xlink="http://www.w3.org/1999/xlink" xlink:title="junction duct of spermatheca" id="ABBRID0EULCK" xlink:type="simple">JS</abbrev> 0795), China: • Guangxi Zhuang Autonomous Region, Laibing City, Jinxiu Yao Autonomous County, Shengtangshan Scenic Area (<named-content xmlns:xlink="http://www.w3.org/1999/xlink" content-type="dwc:verbatimCoordinates" xlink:type="simple"><named-content content-type="geo-json" specific-use="{&#34;type&#34;:&#34;Point&#34;,&#34;coordinates&#34;:[110.108833,23.967500]}" id="NCID0E2LCK" xlink:type="simple">23°58.05'N, 110°6.53'E</named-content></named-content>, ca 1520 m), 11. X.2021, A.L. He et al. leg. <bold><italic>Paratypes</italic></bold> • 4 ♂ 2 ♀ (<abbrev xmlns:xlink="http://www.w3.org/1999/xlink" xlink:title="Tongren University" id="ABBRID0EDMCK" xlink:type="simple">TRU</abbrev>-<abbrev xmlns:xlink="http://www.w3.org/1999/xlink" xlink:title="junction duct of spermatheca" id="ABBRID0EHMCK" xlink:type="simple">JS</abbrev> 0796–0801), same data as for holotype.</p></tp:treatment-sec><tp:treatment-sec sec-type="etymology" id="SECID0ELMCK"><title>Etymology.</title><p>The specific name is after Mr. Guan Yunchang, who is one of the famous Shu Generals in the Three Kingdoms of ancient China; noun (name) in the genitive case.</p></tp:treatment-sec><tp:treatment-sec sec-type="diagnosis" id="SECID0EQMCK"><title>Diagnosis.</title><p><italic><tp:taxon-name><tp:taxon-name-part taxon-name-part-type="genus" reg="Synagelides">Synagelides</tp:taxon-name-part><tp:taxon-name-part taxon-name-part-type="species" reg="yunchangi">yunchangi</tp:taxon-name-part></tp:taxon-name></italic> sp. nov. resembles that of <italic><tp:taxon-name><tp:taxon-name-part taxon-name-part-type="genus" reg="Synagelides">S.</tp:taxon-name-part><tp:taxon-name-part taxon-name-part-type="species" reg="gambosus">gambosus</tp:taxon-name-part></tp:taxon-name></italic> Xie &amp; Yin, 1991, in having very similar copulatory organs, but can be distinguished by the following: 1) ratio of the constricted portion of median apophysis (<abbrev xmlns:xlink="http://www.w3.org/1999/xlink" xlink:title="median apophysis" id="ABBRID0EMNCK" xlink:type="simple">MA</abbrev>) to the broadest portion ~ 1/2 in retrolateral view (Fig. <xref ref-type="fig" rid="F37">37B</xref>) vs ~ 1/3 (<xref ref-type="bibr" rid="B23">Peng 2020</xref>: fig. 326d); 2) presence of an U-shaped incision (<abbrev xmlns:xlink="http://www.w3.org/1999/xlink" xlink:title="U-shaped incision of embolic disc" id="ABBRID0EYNCK" xlink:type="simple">UI</abbrev>) on the anterior margin of embolic disc (Fig. <xref ref-type="fig" rid="F37">37C</xref>) vs very shallow, near C-shaped incision (<xref ref-type="bibr" rid="B23">Peng 2020</xref>: fig. 326b); 3) septum (<abbrev xmlns:xlink="http://www.w3.org/1999/xlink" xlink:title="septum" id="ABBRID0EEOCK" xlink:type="simple">Se</abbrev>) almost Y-shaped, and ~ 3/5 of atrial width (Fig. <xref ref-type="fig" rid="F38">38A–C</xref>) vs approximately T-shaped, and &gt; 4/5 of atrial width (<xref ref-type="bibr" rid="B23">Peng 2020</xref>: fig. 326f); 4) atrial ridge (<abbrev xmlns:xlink="http://www.w3.org/1999/xlink" xlink:title="atrial ridge" id="ABBRID0EQOCK" xlink:type="simple">AR</abbrev>) approximately auricle-shaped (Fig. <xref ref-type="fig" rid="F38">38A–C</xref>) vs approximately L-shaped (<xref ref-type="bibr" rid="B23">Peng 2020</xref>: fig. 326f); 5) presence of a pair of anterolateral, pale stripes on dorsum of abdomen (Fig. <xref ref-type="fig" rid="F36">36E, G</xref>) vs pair of round spots (<xref ref-type="bibr" rid="B23">Peng 2020</xref>: fig. 326a).</p><fig id="F37" position="float" orientation="portrait"><object-id xmlns:xlink="http://www.w3.org/1999/xlink" content-type="doi" xlink:type="simple">10.3897/zookeys.1221.135640.figure37</object-id><object-id xmlns:xlink="http://www.w3.org/1999/xlink" content-type="arpha" xlink:type="simple">60FEDE1B-1B7B-5F63-A090-0C7CA33EE185</object-id><label>Figure 37.</label><caption><p>Male palp of <italic><tp:taxon-name><tp:taxon-name-part taxon-name-part-type="genus" reg="Synagelides">Synagelides</tp:taxon-name-part><tp:taxon-name-part taxon-name-part-type="species" reg="yunchangi">yunchangi</tp:taxon-name-part></tp:taxon-name></italic> sp. nov., holotype <bold>A</bold> prolateral <bold>B</bold> retrolateral <bold>C</bold> ventral <bold>D</bold> dorsal. Abbreviations: <abbrev xmlns:xlink="http://www.w3.org/1999/xlink" xlink:title="dorsal cymbial apophysis" id="ABBRID0E6PCK" xlink:type="simple">DCA</abbrev> dorsal cymbial apophysis; <abbrev xmlns:xlink="http://www.w3.org/1999/xlink" xlink:title="dorsal tibial apophysis" id="ABBRID0EDQCK" xlink:type="simple">DTA</abbrev> dorsal tibial apophysis; E embolus; <abbrev xmlns:xlink="http://www.w3.org/1999/xlink" xlink:title="median apophysis" id="ABBRID0EHQCK" xlink:type="simple">MA</abbrev> median apophysis; <abbrev xmlns:xlink="http://www.w3.org/1999/xlink" xlink:title="membranous tegular peak" id="ABBRID0ELQCK" xlink:type="simple">MTP</abbrev> membranous tegular peak; <abbrev xmlns:xlink="http://www.w3.org/1999/xlink" xlink:title="patellar bump of male palp" id="ABBRID0EPQCK" xlink:type="simple">PB</abbrev> patellar bump of male palp; <abbrev xmlns:xlink="http://www.w3.org/1999/xlink" xlink:title="prolateral femoral apophysis" id="ABBRID0ETQCK" xlink:type="simple">PFA</abbrev> prolateral femoral apophysis; <abbrev xmlns:xlink="http://www.w3.org/1999/xlink" xlink:title="retrolateral tibial apophysis" id="ABBRID0EXQCK" xlink:type="simple">RTA</abbrev> retrolateral tibial apophysis; <abbrev xmlns:xlink="http://www.w3.org/1999/xlink" xlink:title="U-shaped incision of embolic disc" id="ABBRID0E2QCK" xlink:type="simple">UI</abbrev> U-shaped incision of embolic disc; <abbrev xmlns:xlink="http://www.w3.org/1999/xlink" xlink:title="ventral tibial process" id="ABBRID0E6QCK" xlink:type="simple">VTP</abbrev> ventral tibial process. Scale bars: 0.1 mm.</p></caption><graphic xmlns:xlink="http://www.w3.org/1999/xlink" xlink:href="zookeys-1221-205_article-135640__-g037.jpg" position="float" orientation="portrait" xlink:type="simple" id="oo_1201145.jpg"><uri content-type="original_file" xlink:type="simple">https://binary.pensoft.net/fig/1201145</uri></graphic></fig><fig id="F38" position="float" orientation="portrait"><object-id xmlns:xlink="http://www.w3.org/1999/xlink" content-type="doi" xlink:type="simple">10.3897/zookeys.1221.135640.figure38</object-id><object-id xmlns:xlink="http://www.w3.org/1999/xlink" content-type="arpha" xlink:type="simple">DC68CA69-0841-56E1-A922-B6D58C1663B0</object-id><label>Figure 38.</label><caption><p><italic><tp:taxon-name><tp:taxon-name-part taxon-name-part-type="genus" reg="Synagelides">Synagelides</tp:taxon-name-part><tp:taxon-name-part taxon-name-part-type="species" reg="yunchangi">yunchangi</tp:taxon-name-part></tp:taxon-name></italic> sp. nov. <bold>E, F, H, I</bold> male holotype <bold>A, C, D, G</bold> female paratype (<abbrev xmlns:xlink="http://www.w3.org/1999/xlink" xlink:title="Tongren University" id="ABBRID0E6RCK" xlink:type="simple">TRU</abbrev>-<abbrev xmlns:xlink="http://www.w3.org/1999/xlink" xlink:title="junction duct of spermatheca" id="ABBRID0EDSCK" xlink:type="simple">JS</abbrev> 0800) <bold>B</bold> female paratype (<abbrev xmlns:xlink="http://www.w3.org/1999/xlink" xlink:title="Tongren University" id="ABBRID0EJSCK" xlink:type="simple">TRU</abbrev>-<abbrev xmlns:xlink="http://www.w3.org/1999/xlink" xlink:title="junction duct of spermatheca" id="ABBRID0ENSCK" xlink:type="simple">JS</abbrev> 0801) <bold>A–C</bold> epigyne, ventral <bold>D</bold> vulva, dorsal <bold>E, G</bold> habitus, dorsal <bold>F</bold> ditto, ventral <bold>H</bold> carapace, frontal <bold>I</bold> chelicera, posterior. Abbreviations: <abbrev xmlns:xlink="http://www.w3.org/1999/xlink" xlink:title="accessory gland" id="ABBRID0E4SCK" xlink:type="simple">AG</abbrev> accessory gland; <abbrev xmlns:xlink="http://www.w3.org/1999/xlink" xlink:title="atrium" id="ABBRID0EBTCK" xlink:type="simple">At</abbrev> atrium; <abbrev xmlns:xlink="http://www.w3.org/1999/xlink" xlink:title="atrial ridge" id="ABBRID0EFTCK" xlink:type="simple">AR</abbrev> atrial ridge; <abbrev xmlns:xlink="http://www.w3.org/1999/xlink" xlink:title="copulatory duct" id="ABBRID0EJTCK" xlink:type="simple">CD</abbrev> copulatory duct; <abbrev xmlns:xlink="http://www.w3.org/1999/xlink" xlink:title="copulatory opening" id="ABBRID0ENTCK" xlink:type="simple">CO</abbrev> copulatory opening; F epigynal fold; <abbrev xmlns:xlink="http://www.w3.org/1999/xlink" xlink:title="fertilization duct" id="ABBRID0ERTCK" xlink:type="simple">FD</abbrev> fertilization duct; S spermatheca; <abbrev xmlns:xlink="http://www.w3.org/1999/xlink" xlink:title="septum" id="ABBRID0EVTCK" xlink:type="simple">Se</abbrev> septum. Scale bars: 0.1 mm (<bold>A–D, I</bold>); 0.5 mm (<bold>E–H</bold>).</p></caption><graphic xmlns:xlink="http://www.w3.org/1999/xlink" xlink:href="zookeys-1221-205_article-135640__-g038.jpg" position="float" orientation="portrait" xlink:type="simple" id="oo_1201146.jpg"><uri content-type="original_file" xlink:type="simple">https://binary.pensoft.net/fig/1201146</uri></graphic></fig></tp:treatment-sec><tp:treatment-sec sec-type="description" id="SECID0ECUCK"><title>Description.</title><p><bold>Male</bold> (Figs <xref ref-type="fig" rid="F37">37</xref>, <xref ref-type="fig" rid="F38">38E, F, H, I</xref>). Total length 3.87. Carapace 1.85 long 1.34 wide. Abdomen 1.96 long, 1.05 wide. Eye sizes and interdistances: <abbrev xmlns:xlink="http://www.w3.org/1999/xlink" xlink:title="anterior median eye" id="ABBRID0ESUCK" xlink:type="simple">AME</abbrev> 0.45, <abbrev xmlns:xlink="http://www.w3.org/1999/xlink" xlink:title="anterior lateral eye" id="ABBRID0EWUCK" xlink:type="simple">ALE</abbrev> 0.25, <abbrev xmlns:xlink="http://www.w3.org/1999/xlink" xlink:title="posterior lateral eye" id="ABBRID0E1UCK" xlink:type="simple">PLE</abbrev> 0.21, <abbrev xmlns:xlink="http://www.w3.org/1999/xlink" xlink:title="anterior eye row width" id="ABBRID0E5UCK" xlink:type="simple">AERW</abbrev> 1.36, <abbrev xmlns:xlink="http://www.w3.org/1999/xlink" xlink:title="posterior eye row width" id="ABBRID0ECVCK" xlink:type="simple">PERW</abbrev> 1.40, <abbrev xmlns:xlink="http://www.w3.org/1999/xlink" xlink:title="eye field length" id="ABBRID0EGVCK" xlink:type="simple">EFL</abbrev> 1.11. Legs: I 4.41 (1.38, 1.15, 1.10, 0.50, 0.28), II 2.94 (0.88, 0.45, 0.68, 0.63, 0.30), III 3.19 (0.93, 0.45, 0.73, 0.78, 0.30), IV 4.19 (1.15, 0.50, 1.13, 1.08, 0.33). Carapace red-brown, with longitudinal, anteromedian, paired, dark patches on cephalon. Legs slender, with four and two pairs of ventral spines on tibiae and patellae I. Dorsum of abdomen brown at anterior half and dark posteriorly, with pair of anterolateral pale stripes followed by paired yellow spots and transverse, pale patches; venter pale, without patterns.</p><p><bold><italic>Palp</italic></bold> (Fig. <xref ref-type="fig" rid="F37">37A–D</xref>): femur length/width ratio ca 1.79; patella ~ 1.8× longer than wide; tibia ~ 1/3 patellar length, with slender, S-shaped retrolateral apophysis (<abbrev xmlns:xlink="http://www.w3.org/1999/xlink" xlink:title="retrolateral tibial apophysis" id="ABBRID0EVVCK" xlink:type="simple">RTA</abbrev>) and sub-triangular dorsal apophysis (<abbrev xmlns:xlink="http://www.w3.org/1999/xlink" xlink:title="dorsal tibial apophysis" id="ABBRID0EZVCK" xlink:type="simple">DTA</abbrev>); cymbium ~ 1.6× longer than wide, with tapered, spine-shaped baso-dorsal apophysis (<abbrev xmlns:xlink="http://www.w3.org/1999/xlink" xlink:title="dorsal cymbial apophysis" id="ABBRID0E4VCK" xlink:type="simple">DCA</abbrev>); tegulum swollen; median apophysis (<abbrev xmlns:xlink="http://www.w3.org/1999/xlink" xlink:title="median apophysis" id="ABBRID0EBWCK" xlink:type="simple">MA</abbrev>) irregular, broadened and swollen distally; embolus (E) flat and forming round disc at base, and then acutely narrowed to whip-shaped portion.</p><p><bold>Female</bold> (Fig. <xref ref-type="fig" rid="F38">38A–D, G</xref>). Total length 4.77. Carapace 2.03 long, 1.47 wide. Abdomen 2.67 long, 1.41 wide. Eye sizes and inter-distances: <abbrev xmlns:xlink="http://www.w3.org/1999/xlink" xlink:title="anterior median eye" id="ABBRID0ENWCK" xlink:type="simple">AME</abbrev> 0.50, <abbrev xmlns:xlink="http://www.w3.org/1999/xlink" xlink:title="anterior lateral eye" id="ABBRID0ERWCK" xlink:type="simple">ALE</abbrev> 0.27, <abbrev xmlns:xlink="http://www.w3.org/1999/xlink" xlink:title="posterior lateral eye" id="ABBRID0EVWCK" xlink:type="simple">PLE</abbrev> 0.24, <abbrev xmlns:xlink="http://www.w3.org/1999/xlink" xlink:title="anterior eye row width" id="ABBRID0EZWCK" xlink:type="simple">AERW</abbrev> 1.50, <abbrev xmlns:xlink="http://www.w3.org/1999/xlink" xlink:title="posterior eye row width" id="ABBRID0E4WCK" xlink:type="simple">PERW</abbrev> 1.48, <abbrev xmlns:xlink="http://www.w3.org/1999/xlink" xlink:title="eye field length" id="ABBRID0EBXCK" xlink:type="simple">EFL</abbrev> 1.20. Legs: I 4.38 (1.33, 1.05, 1.20, 0.50, 0.30), II 3.14 (0.98, 0.48, 0.75, 0.63, 0.30), III 3.44 (1.00, 0.48, 0.78, 0.85, 0.33), IV 4.43 (1.25, 0.50, 1.20, 1.13, 0.35). Habitus (Fig. <xref ref-type="fig" rid="F38">38G</xref>) similar to that of male except slightly darker.</p><p><bold><italic>Epigyne</italic></bold> (Fig. <xref ref-type="fig" rid="F38">38A–D</xref>) almost as long as wide, with transverse, lamellar, posterior fold (F); atrium (<abbrev xmlns:xlink="http://www.w3.org/1999/xlink" xlink:title="atrium" id="ABBRID0EUXCK" xlink:type="simple">At</abbrev>) large, occupies anterior 3/5, separated by Y-shaped septum (<abbrev xmlns:xlink="http://www.w3.org/1999/xlink" xlink:title="septum" id="ABBRID0EYXCK" xlink:type="simple">Se</abbrev>), with pair of auricle-shaped lateral ridges (<abbrev xmlns:xlink="http://www.w3.org/1999/xlink" xlink:title="atrial ridge" id="ABBRID0E3XCK" xlink:type="simple">AR</abbrev>); copulatory openings (<abbrev xmlns:xlink="http://www.w3.org/1999/xlink" xlink:title="copulatory opening" id="ABBRID0EAYCK" xlink:type="simple">CO</abbrev>) beneath baso-lateral portions of atrial ridges; copulatory ducts (<abbrev xmlns:xlink="http://www.w3.org/1999/xlink" xlink:title="copulatory duct" id="ABBRID0EEYCK" xlink:type="simple">CD</abbrev>) thin, anterior half curved into C-shape, posterior half posteriorly descending with short, transversely extending accessory glands (<abbrev xmlns:xlink="http://www.w3.org/1999/xlink" xlink:title="accessory gland" id="ABBRID0EIYCK" xlink:type="simple">AG</abbrev>) ; spermathecae touched, with spherical inner portions.</p></tp:treatment-sec><tp:treatment-sec sec-type="distribution" id="SECID0EMYCK"><title>Distribution.</title><p>Known only from the type locality in Guangxi, China (Fig. <xref ref-type="fig" rid="F47">47</xref>).</p></tp:treatment-sec><tp:treatment-sec><!--Section generated to contain objects referenced in tp:taxon-treatment.--><fig id="F47" position="float" orientation="portrait"><object-id xmlns:xlink="http://www.w3.org/1999/xlink" content-type="doi" xlink:type="simple">10.3897/zookeys.1221.135640.figure47</object-id><object-id xmlns:xlink="http://www.w3.org/1999/xlink" content-type="arpha" xlink:type="simple">63CA9611-4615-59CF-BF44-2CD29FF77A0A</object-id><label>Figure 47.</label><caption><p>Distributional records of <italic><tp:taxon-name><tp:taxon-name-part taxon-name-part-type="genus" reg="Cheliceroides">Cheliceroides</tp:taxon-name-part><tp:taxon-name-part taxon-name-part-type="species" reg="jinxini">jinxini</tp:taxon-name-part></tp:taxon-name></italic> sp. nov., <italic><tp:taxon-name><tp:taxon-name-part taxon-name-part-type="genus" reg="Dendroicius">Dendroicius</tp:taxon-name-part><tp:taxon-name-part taxon-name-part-type="species" reg="qiong">qiong</tp:taxon-name-part></tp:taxon-name></italic> sp. nov., <italic><tp:taxon-name><tp:taxon-name-part taxon-name-part-type="genus" reg="Icius">Icius</tp:taxon-name-part><tp:taxon-name-part taxon-name-part-type="species" reg="deergong">deergong</tp:taxon-name-part></tp:taxon-name></italic> sp. nov., <italic><tp:taxon-name><tp:taxon-name-part taxon-name-part-type="genus" reg="Irura">I.</tp:taxon-name-part><tp:taxon-name-part taxon-name-part-type="species" reg="yarlungzangbo">yarlungzangbo</tp:taxon-name-part></tp:taxon-name></italic> sp. nov., <italic><tp:taxon-name><tp:taxon-name-part taxon-name-part-type="genus" reg="Mintonia">Mintonia</tp:taxon-name-part><tp:taxon-name-part taxon-name-part-type="species" reg="shiwandashan">shiwandashan</tp:taxon-name-part></tp:taxon-name></italic> sp. nov., <italic><tp:taxon-name><tp:taxon-name-part taxon-name-part-type="genus" reg="Okinawicius">Okinawicius</tp:taxon-name-part><tp:taxon-name-part taxon-name-part-type="species" reg="nepalicus">nepalicus</tp:taxon-name-part></tp:taxon-name></italic> (Andreeva, Hęciak &amp; Prószyński, 1984), <italic><tp:taxon-name><tp:taxon-name-part taxon-name-part-type="genus" reg="Pancorius">Pancorius</tp:taxon-name-part><tp:taxon-name-part taxon-name-part-type="species" reg="medog">medog</tp:taxon-name-part></tp:taxon-name></italic> sp. nov., <italic><tp:taxon-name><tp:taxon-name-part taxon-name-part-type="genus" reg="Piranthus">Piranthus</tp:taxon-name-part><tp:taxon-name-part taxon-name-part-type="species" reg="maddisoni">maddisoni</tp:taxon-name-part></tp:taxon-name></italic> sp. nov., <italic><tp:taxon-name><tp:taxon-name-part taxon-name-part-type="genus" reg="Stertinius">Stertinius</tp:taxon-name-part><tp:taxon-name-part taxon-name-part-type="species" reg="lhoba">lhoba</tp:taxon-name-part></tp:taxon-name></italic> sp. nov., <italic><tp:taxon-name><tp:taxon-name-part taxon-name-part-type="genus" reg="Synagelides">Synagelides</tp:taxon-name-part><tp:taxon-name-part taxon-name-part-type="species" reg="kongmingi">kongmingi</tp:taxon-name-part></tp:taxon-name></italic> sp. nov., <italic><tp:taxon-name><tp:taxon-name-part taxon-name-part-type="genus" reg="Synagelides">S.</tp:taxon-name-part><tp:taxon-name-part taxon-name-part-type="species" reg="yunchangi">yunchangi</tp:taxon-name-part></tp:taxon-name></italic> sp. nov., <italic><tp:taxon-name><tp:taxon-name-part taxon-name-part-type="genus" reg="Synagelides">S.</tp:taxon-name-part><tp:taxon-name-part taxon-name-part-type="species" reg="xuandei">xuandei</tp:taxon-name-part></tp:taxon-name></italic> sp. nov., <italic><tp:taxon-name><tp:taxon-name-part taxon-name-part-type="genus" reg="Yaginumaella">Yaginumaella</tp:taxon-name-part><tp:taxon-name-part taxon-name-part-type="species" reg="daweishan">daweishan</tp:taxon-name-part></tp:taxon-name></italic> sp. nov., <italic><tp:taxon-name><tp:taxon-name-part taxon-name-part-type="genus" reg="Yaginumaella">Y.</tp:taxon-name-part><tp:taxon-name-part taxon-name-part-type="species" reg="moinba">moinba</tp:taxon-name-part></tp:taxon-name></italic> sp. nov., and <italic><tp:taxon-name><tp:taxon-name-part taxon-name-part-type="genus" reg="Yaginumaella">Y.</tp:taxon-name-part><tp:taxon-name-part taxon-name-part-type="species" reg="pingbian">pingbian</tp:taxon-name-part></tp:taxon-name></italic> sp. nov.</p></caption><graphic xmlns:xlink="http://www.w3.org/1999/xlink" xlink:href="zookeys-1221-205_article-135640__-g047.jpg" position="float" orientation="portrait" xlink:type="simple" id="oo_1201156.jpg"><uri content-type="original_file" xlink:type="simple">https://binary.pensoft.net/fig/1201156</uri></graphic></fig><fig id="F36" position="float" orientation="portrait"><object-id xmlns:xlink="http://www.w3.org/1999/xlink" content-type="doi" xlink:type="simple">10.3897/zookeys.1221.135640.figure36</object-id><object-id xmlns:xlink="http://www.w3.org/1999/xlink" content-type="arpha" xlink:type="simple">A2A992C6-8043-5B73-B8E9-06646ADA0194</object-id><label>Figure 36.</label><caption><p><italic><tp:taxon-name><tp:taxon-name-part taxon-name-part-type="genus" reg="Synagelides">Synagelides</tp:taxon-name-part><tp:taxon-name-part taxon-name-part-type="species" reg="yidei">yidei</tp:taxon-name-part></tp:taxon-name></italic> sp. nov., holotype <bold>A</bold> habitus, dorsal <bold>B</bold> ditto, ventral <bold>C</bold> carapace, frontal <bold>D</bold> chelicera, posterior. Scale bars: 0.5 mm (<bold>A–C</bold>); 0.1 mm (<bold>D</bold>).</p></caption><graphic xmlns:xlink="http://www.w3.org/1999/xlink" xlink:href="zookeys-1221-205_article-135640__-g036.jpg" position="float" orientation="portrait" xlink:type="simple" id="oo_1201144.jpg"><uri content-type="original_file" xlink:type="simple">https://binary.pensoft.net/fig/1201144</uri></graphic></fig></tp:treatment-sec><ref-list><ref id="B23"><mixed-citation xmlns:xlink="http://www.w3.org/1999/xlink" xlink:type="simple"><person-group><name name-style="western"><surname>Peng</surname><given-names>XJ</given-names></name></person-group> (<year>2020</year>) <source>Fauna Sinica, Invertebrata 53, <tp:taxon-name><tp:taxon-name-part taxon-name-part-type="class">Arachnida</tp:taxon-name-part></tp:taxon-name>: <tp:taxon-name><tp:taxon-name-part taxon-name-part-type="order">Araneae</tp:taxon-name-part></tp:taxon-name>: <tp:taxon-name><tp:taxon-name-part taxon-name-part-type="family">Salticidae</tp:taxon-name-part></tp:taxon-name>.</source><publisher-name>Science Press</publisher-name>, <publisher-loc>Beijing</publisher-loc>, <size units="page">612 pp</size>.</mixed-citation></ref></ref-list></tp:taxon-treatment>
