# Supplementary material for: ﻿Taxonomic notes of jumping spiders (Araneae, Salticidae) from Guangxi, Hainan, Sichuan, Xizang and Yunnan, China
Source: Zookeys. 2024 Dec 17;1221:205–77. doi: 10.3897/zookeys.1221.135640 (PMC11669013; doi:10.3897/zookeys.1221.135640)
Supplement: XML Treatment for Synagelides zilongi [file zookeys.1221.135640-treatment36.xml]

<!DOCTYPE tp:taxon-treatment
  PUBLIC "-//TaxonX//DTD Taxonomic Treatment Publishing DTD v0 20100105//EN" "tax-treatment-NSO.dtd">
<tp:taxon-treatment xmlns:tp="http://www.plazi.org/taxpub"><tp:treatment-meta><kwd-group><label>Taxon classification</label><kwd>
                <named-content content-type="kingdom">Animalia</named-content>
              </kwd><kwd>
                <named-content content-type="order">Araneae</named-content>
              </kwd><kwd>
                <named-content content-type="family">Salticidae</named-content>
              </kwd></kwd-group><mixed-citation publication-type="journal"><person-group><name><surname>Wang</surname><given-names>Cheng</given-names></name><name><surname>Mi</surname><given-names>Xiaoqi</given-names></name><name><surname>Li</surname><given-names>Shuqiang</given-names></name><name><surname>Xu</surname><given-names>Xiang</given-names></name></person-group><article-title>﻿Taxonomic notes of jumping spiders (<tp:taxon-name><tp:taxon-name-part taxon-name-part-type="order">Araneae</tp:taxon-name-part></tp:taxon-name>, <tp:taxon-name><tp:taxon-name-part taxon-name-part-type="family">Salticidae</tp:taxon-name-part></tp:taxon-name>) from Guangxi, Hainan, Sichuan, Xizang and Yunnan, China</article-title><source>Zookeys</source><day>17</day><month>12</month><year>2024</year><volume>1221</volume><fpage>205</fpage><lpage>277</lpage><pub-id pub-id-type="doi">10.3897/zookeys.1221.135640</pub-id></mixed-citation></tp:treatment-meta><tp:nomenclature><label>﻿</label><tp:taxon-name>
              <object-id xmlns:xlink="http://www.w3.org/1999/xlink" content-type="arpha" xlink:type="simple">CFEA074E-7F7C-5ABB-8785-4D63340008C1</object-id>
              <tp:taxon-name-part taxon-name-part-type="genus" reg="Synagelides">Synagelides</tp:taxon-name-part>
              <tp:taxon-name-part taxon-name-part-type="species" reg="zilongi">zilongi</tp:taxon-name-part>
              <object-id xmlns:xlink="http://www.w3.org/1999/xlink" content-type="zoobank" xlink:type="simple">https://zoobank.org/80BEA892-2AA3-4BB4-8A21-1DE32F673C9A</object-id>
            </tp:taxon-name><tp:taxon-status xmlns:xlink="http://www.w3.org/1999/xlink" xlink:type="simple">sp. nov.</tp:taxon-status><xref ref-type="fig" rid="F39">Figs 39</xref><xref ref-type="fig" rid="F40">, 40</xref><xref ref-type="fig" rid="F48">, 48</xref></tp:nomenclature><tp:treatment-sec sec-type="type material" id="SECID0EL1CK"><title>Type Material.</title><p><bold><italic>Holotype</italic></bold> ♂ (<abbrev xmlns:xlink="http://www.w3.org/1999/xlink" xlink:title="Tongren University" id="ABBRID0EW1CK" xlink:type="simple">TRU</abbrev>-<abbrev xmlns:xlink="http://www.w3.org/1999/xlink" xlink:title="junction duct of spermatheca" id="ABBRID0E11CK" xlink:type="simple">JS</abbrev> 0802), China: • Yunnan Province, Wenshan City, Wenshan National Nature Reserve, Bozhushan (<named-content xmlns:xlink="http://www.w3.org/1999/xlink" content-type="dwc:verbatimCoordinates" xlink:type="simple"><named-content content-type="geo-json" specific-use="{&#34;type&#34;:&#34;Point&#34;,&#34;coordinates&#34;:[103.919500,23.369833]}" id="NCID0EB2CK" xlink:type="simple">23°22.19'N, 103°55.17'E</named-content></named-content>, ca 2730 m), 14.V.2024, C. Wang et al.leg. <bold><italic>Paratypes</italic></bold> • 1 ♂ 2 ♀ (<abbrev xmlns:xlink="http://www.w3.org/1999/xlink" xlink:title="Tongren University" id="ABBRID0EJ2CK" xlink:type="simple">TRU</abbrev>-<abbrev xmlns:xlink="http://www.w3.org/1999/xlink" xlink:title="junction duct of spermatheca" id="ABBRID0EN2CK" xlink:type="simple">JS</abbrev> 0803–0805), same data as for holotype.</p></tp:treatment-sec><tp:treatment-sec sec-type="etymology" id="SECID0ER2CK"><title>Etymology.</title><p>The specific name is after Mr. Zhao Zilong, who is one of the famous Shu Generals in the Three Kingdoms of ancient China; noun (name) in the genitive case.</p></tp:treatment-sec><tp:treatment-sec sec-type="diagnosis" id="SECID0EW2CK"><title>Diagnosis.</title><p><italic><tp:taxon-name><tp:taxon-name-part taxon-name-part-type="genus" reg="Synagelides">Synagelides</tp:taxon-name-part><tp:taxon-name-part taxon-name-part-type="species" reg="zilongi">zilongi</tp:taxon-name-part></tp:taxon-name></italic> sp. nov. resembles that of <italic><tp:taxon-name><tp:taxon-name-part taxon-name-part-type="genus" reg="Synagelides">S.</tp:taxon-name-part><tp:taxon-name-part taxon-name-part-type="species" reg="jingzhao">jingzhao</tp:taxon-name-part></tp:taxon-name></italic> Yang, Zhu &amp; Song, 2007 in the habitus and general shape of copulatory organs, but can be easily distinguished by the following: 1) retrolateral tibial apophysis (<abbrev xmlns:xlink="http://www.w3.org/1999/xlink" xlink:title="retrolateral tibial apophysis" id="ABBRID0ES3CK" xlink:type="simple">RTA</abbrev>) ~ 1/2 of cymbial length in retrolateral view (Fig. <xref ref-type="fig" rid="F39">39B</xref>) vs ~ 3/5 of cymbial length (<xref ref-type="bibr" rid="B39">Yang et al. 2007</xref>: fig. 1F); 2) epigynal hood (H) ~ 3× longer than wide (Fig. <xref ref-type="fig" rid="F40">40A–D</xref>) vs just slightly longer than wide (<xref ref-type="bibr" rid="B39">Yang et al. 2007</xref>: fig. 1B); 3) presence of four pairs of ventral spines on tibiae I (Fig. <xref ref-type="fig" rid="F40">40I</xref>) vs five pairs (see the description in <xref ref-type="bibr" rid="B39">Yang et al. 2007</xref>: 1).</p><fig id="F39" position="float" orientation="portrait"><object-id xmlns:xlink="http://www.w3.org/1999/xlink" content-type="doi" xlink:type="simple">10.3897/zookeys.1221.135640.figure39</object-id><object-id xmlns:xlink="http://www.w3.org/1999/xlink" content-type="arpha" xlink:type="simple">33D07A85-9FAE-5FA6-88A5-F9993D095D02</object-id><label>Figure 39.</label><caption><p>Male palp of <italic><tp:taxon-name><tp:taxon-name-part taxon-name-part-type="genus" reg="Synagelides">Synagelides</tp:taxon-name-part><tp:taxon-name-part taxon-name-part-type="species" reg="zilongi">zilongi</tp:taxon-name-part></tp:taxon-name></italic> sp. nov. <bold>A–D</bold> holotype and <bold>E</bold> paratype (<abbrev xmlns:xlink="http://www.w3.org/1999/xlink" xlink:title="Tongren University" id="ABBRID0EF5CK" xlink:type="simple">TRU</abbrev>-<abbrev xmlns:xlink="http://www.w3.org/1999/xlink" xlink:title="junction duct of spermatheca" id="ABBRID0EJ5CK" xlink:type="simple">JS</abbrev> 0803) <bold>A</bold> prolateral <bold>B</bold> retrolateral <bold>C</bold> ventral <bold>D</bold> dorsal <bold>E</bold> embolus and median apophysis, ventral. Abbreviations: <abbrev xmlns:xlink="http://www.w3.org/1999/xlink" xlink:title="cymbial flange" id="ABBRID0EX5CK" xlink:type="simple">CF</abbrev> cymbial flange; <abbrev xmlns:xlink="http://www.w3.org/1999/xlink" xlink:title="prolateral cymibal ridged portion" id="ABBRID0E25CK" xlink:type="simple">CR</abbrev> prolateral cymbial ridge; <abbrev xmlns:xlink="http://www.w3.org/1999/xlink" xlink:title="dorsal cymbial apophysis" id="ABBRID0E65CK" xlink:type="simple">DCA</abbrev> dorsal cymbial apophysis; <abbrev xmlns:xlink="http://www.w3.org/1999/xlink" xlink:title="dorsal tibial apophysis" id="ABBRID0ED6CK" xlink:type="simple">DTA</abbrev> dorsal tibial apophysis; E embolus; <abbrev xmlns:xlink="http://www.w3.org/1999/xlink" xlink:title="median apophysis" id="ABBRID0EH6CK" xlink:type="simple">MA</abbrev> median apophysis; <abbrev xmlns:xlink="http://www.w3.org/1999/xlink" xlink:title="membranous tegular peak" id="ABBRID0EL6CK" xlink:type="simple">MTP</abbrev> membranous tegular peak; <abbrev xmlns:xlink="http://www.w3.org/1999/xlink" xlink:title="patellar bump of male palp" id="ABBRID0EP6CK" xlink:type="simple">PB</abbrev> patellar bump of male palp; <abbrev xmlns:xlink="http://www.w3.org/1999/xlink" xlink:title="prolateral femoral apophysis" id="ABBRID0ET6CK" xlink:type="simple">PFA</abbrev> prolateral femoral apophysis; <abbrev xmlns:xlink="http://www.w3.org/1999/xlink" xlink:title="retrolateral tibial apophysis" id="ABBRID0EX6CK" xlink:type="simple">RTA</abbrev> retrolateral tibial apophysis; <abbrev xmlns:xlink="http://www.w3.org/1999/xlink" xlink:title="sperm duct" id="ABBRID0E26CK" xlink:type="simple">SD</abbrev> sperm duct; <abbrev xmlns:xlink="http://www.w3.org/1999/xlink" xlink:title="ventral tibial process" id="ABBRID0E66CK" xlink:type="simple">VTP</abbrev> ventral tibial process. Scale bars: 0.1 mm.</p></caption><graphic xmlns:xlink="http://www.w3.org/1999/xlink" xlink:href="zookeys-1221-205_article-135640__-g039.jpg" position="float" orientation="portrait" xlink:type="simple" id="oo_1201147.jpg"><uri content-type="original_file" xlink:type="simple">https://binary.pensoft.net/fig/1201147</uri></graphic></fig><fig id="F40" position="float" orientation="portrait"><object-id xmlns:xlink="http://www.w3.org/1999/xlink" content-type="doi" xlink:type="simple">10.3897/zookeys.1221.135640.figure40</object-id><object-id xmlns:xlink="http://www.w3.org/1999/xlink" content-type="arpha" xlink:type="simple">C58AF074-6535-5BB1-863D-0997CA2BB331</object-id><label>Figure 40.</label><caption><p><italic><tp:taxon-name><tp:taxon-name-part taxon-name-part-type="genus" reg="Synagelides">Synagelides</tp:taxon-name-part><tp:taxon-name-part taxon-name-part-type="species" reg="zilongi">zilongi</tp:taxon-name-part></tp:taxon-name></italic> sp. nov. <bold>E, F, H–J</bold> male holotype and <bold>A–D, G</bold> female paratype (<abbrev xmlns:xlink="http://www.w3.org/1999/xlink" xlink:title="Tongren University" id="ABBRID0E6ADK" xlink:type="simple">TRU</abbrev>-<abbrev xmlns:xlink="http://www.w3.org/1999/xlink" xlink:title="junction duct of spermatheca" id="ABBRID0EDBDK" xlink:type="simple">JS</abbrev> 0804) <bold>A, C</bold> epigyne, ventral <bold>B, D</bold> vulva, dorsal <bold>E, G</bold> habitus, dorsal <bold>F</bold> ditto, ventral <bold>H</bold> carapace, frontal <bold>I</bold> tibia and metatarsi I, prolateral <bold>J</bold> chelicera, ventral. Abbreviations: <abbrev xmlns:xlink="http://www.w3.org/1999/xlink" xlink:title="accessory gland" id="ABBRID0EVBDK" xlink:type="simple">AG</abbrev> accessory gland; <abbrev xmlns:xlink="http://www.w3.org/1999/xlink" xlink:title="atrial ridge" id="ABBRID0EZBDK" xlink:type="simple">AR</abbrev> atrial ridge; <abbrev xmlns:xlink="http://www.w3.org/1999/xlink" xlink:title="copulatory duct" id="ABBRID0E4BDK" xlink:type="simple">CD</abbrev> copulatory duct; <abbrev xmlns:xlink="http://www.w3.org/1999/xlink" xlink:title="copulatory opening" id="ABBRID0EBCDK" xlink:type="simple">CO</abbrev> copulatory opening; <abbrev xmlns:xlink="http://www.w3.org/1999/xlink" xlink:title="fertilization duct" id="ABBRID0EFCDK" xlink:type="simple">FD</abbrev> fertilization duct; H epigynal hood; S spermatheca; <abbrev xmlns:xlink="http://www.w3.org/1999/xlink" xlink:title="septum" id="ABBRID0EJCDK" xlink:type="simple">Se</abbrev> septum. Scale bars: 0.1 mm (<bold>A–D, J</bold>); 0.5 mm (<bold>E–I</bold>).</p></caption><graphic xmlns:xlink="http://www.w3.org/1999/xlink" xlink:href="zookeys-1221-205_article-135640__-g040.jpg" position="float" orientation="portrait" xlink:type="simple" id="oo_1201148.jpg"><uri content-type="original_file" xlink:type="simple">https://binary.pensoft.net/fig/1201148</uri></graphic></fig></tp:treatment-sec><tp:treatment-sec sec-type="description" id="SECID0EWCDK"><title>Description.</title><p><bold>Male</bold> (Figs <xref ref-type="fig" rid="F39">39</xref>, <xref ref-type="fig" rid="F40">40E, F, H–J</xref>). Total length 3.18. Carapace 1.43 long, 1.09 wide. Abdomen 1.72 long, 0.78 wide. Eye sizes and inter-distances: <abbrev xmlns:xlink="http://www.w3.org/1999/xlink" xlink:title="anterior median eye" id="ABBRID0EGDDK" xlink:type="simple">AME</abbrev> 0.34, <abbrev xmlns:xlink="http://www.w3.org/1999/xlink" xlink:title="anterior lateral eye" id="ABBRID0EKDDK" xlink:type="simple">ALE</abbrev> 0.19, <abbrev xmlns:xlink="http://www.w3.org/1999/xlink" xlink:title="posterior lateral eye" id="ABBRID0EODDK" xlink:type="simple">PLE</abbrev> 0.18, <abbrev xmlns:xlink="http://www.w3.org/1999/xlink" xlink:title="anterior eye row width" id="ABBRID0ESDDK" xlink:type="simple">AERW</abbrev> 1.02, <abbrev xmlns:xlink="http://www.w3.org/1999/xlink" xlink:title="posterior eye row width" id="ABBRID0EWDDK" xlink:type="simple">PERW</abbrev> 1.11, <abbrev xmlns:xlink="http://www.w3.org/1999/xlink" xlink:title="eye field length" id="ABBRID0E1DDK" xlink:type="simple">EFL</abbrev> 0.83. Legs: I 4.54 (1.38, 1.20, 1.13, 0.50, 0.33), II 2.53 (0.75, 0.40, 0.60, 0.50, 0.28), III 2.59 (0.75, 0.38, 0.60, 0.58, 0.28), IV3.49 (0.95, 0.48, 0.93, 0.83, 0.30). Carapace yellow-brown to dark, with longitudinal, dark, thin stripe centrally on cephalon. Legs slender, with four and two pairs of ventral spines on patellae and metatarsi I. Dorsum of abdomen dark, with pair of anterolateral, pale dots followed by paired, dark yellow dots, and inconsistent, transverse, white stripes bearing sparse white setae medially; venter pale, mingled with dark, with longitudinal, dark stripe extending from epigastric groove to posterior 1/3.</p><p><bold><italic>Palp</italic></bold> (Fig. <xref ref-type="fig" rid="F39">39A–E</xref>): femur length/width ratio ca 1.67; patella ~ 1.5× longer than wide; tibia ~ 1/3 patellar length; dorsal tibial apophysis (<abbrev xmlns:xlink="http://www.w3.org/1999/xlink" xlink:title="dorsal tibial apophysis" id="ABBRID0EJEDK" xlink:type="simple">DTA</abbrev>) strongly sclerotized, directed towards ca 1:30 o’clock position apically in retrolateral view; retrolateral tibial apophysis (<abbrev xmlns:xlink="http://www.w3.org/1999/xlink" xlink:title="retrolateral tibial apophysis" id="ABBRID0ENEDK" xlink:type="simple">RTA</abbrev>) tapered into pointed tip reaches base of median apophysis (<abbrev xmlns:xlink="http://www.w3.org/1999/xlink" xlink:title="median apophysis" id="ABBRID0EREDK" xlink:type="simple">MA</abbrev>), with small, spinous ramus located on ventral margin of anterior 1/3; cymbium with prolateral ridged portion (<abbrev xmlns:xlink="http://www.w3.org/1999/xlink" xlink:title="prolateral cymibal ridged portion" id="ABBRID0EVEDK" xlink:type="simple">CR</abbrev>), and blunt baso-dorsal apophysis (<abbrev xmlns:xlink="http://www.w3.org/1999/xlink" xlink:title="dorsal cymbial apophysis" id="ABBRID0EZEDK" xlink:type="simple">DCA</abbrev>); tegulum swollen; median apophysis (<abbrev xmlns:xlink="http://www.w3.org/1999/xlink" xlink:title="median apophysis" id="ABBRID0E4EDK" xlink:type="simple">MA</abbrev>) irregular, retrolateral to embolus; embolus (E) broadened at base, twisted into blunt end.</p><p><bold>Female</bold> (Fig. <xref ref-type="fig" rid="F40">40A–D, G</xref>). Total length 4.45. Carapace 1.88 long, 1.39 wide. Abdomen 2.58 long, 1.36 wide. Eye sizes and inter-distances: <abbrev xmlns:xlink="http://www.w3.org/1999/xlink" xlink:title="anterior median eye" id="ABBRID0EJFDK" xlink:type="simple">AME</abbrev> 0.42, <abbrev xmlns:xlink="http://www.w3.org/1999/xlink" xlink:title="anterior lateral eye" id="ABBRID0ENFDK" xlink:type="simple">ALE</abbrev> 0.24, <abbrev xmlns:xlink="http://www.w3.org/1999/xlink" xlink:title="posterior lateral eye" id="ABBRID0ERFDK" xlink:type="simple">PLE</abbrev> 0.21, <abbrev xmlns:xlink="http://www.w3.org/1999/xlink" xlink:title="anterior eye row width" id="ABBRID0EVFDK" xlink:type="simple">AERW</abbrev> 1.29, <abbrev xmlns:xlink="http://www.w3.org/1999/xlink" xlink:title="posterior eye row width" id="ABBRID0EZFDK" xlink:type="simple">PERW</abbrev> 1.42, <abbrev xmlns:xlink="http://www.w3.org/1999/xlink" xlink:title="eye field length" id="ABBRID0E4FDK" xlink:type="simple">EFL</abbrev> 1.01. Legs: I 4.27 (1.28, 0.98, 1.13, 0.55, 0.33), II 2.89 (0.88, 0.45, 0.68, 0.58, 0.30), III 3.07 (0.88, 0.43, 0.73, 0.73, 0.30), IV 4.27 (1.20, 0.58, 1.13, 1.03, 0.33). Habitus (Fig. <xref ref-type="fig" rid="F40">40G</xref>) similar to that of male except paler and wider abdomen.</p><p><bold><italic>Epigyne</italic></bold> (Fig. <xref ref-type="fig" rid="F40">40A–D</xref>) ~ 1.15× longer than wide, with tube-shaped anterior hood (H) ~ 3× longer than wide; atrium (<abbrev xmlns:xlink="http://www.w3.org/1999/xlink" xlink:title="atrium" id="ABBRID0EQGDK" xlink:type="simple">At</abbrev>) oval, with pair of arc-shaped lateral ridges (<abbrev xmlns:xlink="http://www.w3.org/1999/xlink" xlink:title="atrial ridge" id="ABBRID0EUGDK" xlink:type="simple">AR</abbrev>); septum (<abbrev xmlns:xlink="http://www.w3.org/1999/xlink" xlink:title="septum" id="ABBRID0EYGDK" xlink:type="simple">Se</abbrev>) wide, narrowest medially; copulatory openings (<abbrev xmlns:xlink="http://www.w3.org/1999/xlink" xlink:title="copulatory opening" id="ABBRID0E3GDK" xlink:type="simple">CO</abbrev>) baso-lateral to narrowest portion of septum; copulatory ducts (<abbrev xmlns:xlink="http://www.w3.org/1999/xlink" xlink:title="copulatory duct" id="ABBRID0EAHDK" xlink:type="simple">CD</abbrev>) slender, curved into U-shape at anterior 2/3, with short, bar-shaped accessory glands (<abbrev xmlns:xlink="http://www.w3.org/1999/xlink" xlink:title="accessory gland" id="ABBRID0EEHDK" xlink:type="simple">AG</abbrev>); spermathecae (S) elongate-oval, touching each other, ~ 1.8× longer than wide.</p></tp:treatment-sec><tp:treatment-sec sec-type="distribution" id="SECID0EIHDK"><title>Distribution.</title><p>Known only from the type locality in Yunnan, China (Fig. <xref ref-type="fig" rid="F48">48</xref>).</p></tp:treatment-sec><tp:treatment-sec><!--Section generated to contain objects referenced in tp:taxon-treatment.--><fig id="F48" position="float" orientation="portrait"><object-id xmlns:xlink="http://www.w3.org/1999/xlink" content-type="doi" xlink:type="simple">10.3897/zookeys.1221.135640.figure48</object-id><object-id xmlns:xlink="http://www.w3.org/1999/xlink" content-type="arpha" xlink:type="simple">E6184E58-DA76-5F8F-BC12-B21A1AFC7DAF</object-id><label>Figure 48.</label><caption><p>Distributional records of <italic><tp:taxon-name><tp:taxon-name-part taxon-name-part-type="genus" reg="Irura">Irura</tp:taxon-name-part><tp:taxon-name-part taxon-name-part-type="species" reg="qiuhangi">qiuhangi</tp:taxon-name-part></tp:taxon-name></italic> sp. nov., <italic><tp:taxon-name><tp:taxon-name-part taxon-name-part-type="genus" reg="Myrmarachne">Myrmarachne</tp:taxon-name-part><tp:taxon-name-part taxon-name-part-type="species" reg="kuan">kuan</tp:taxon-name-part></tp:taxon-name></italic> sp. nov., <italic><tp:taxon-name><tp:taxon-name-part taxon-name-part-type="genus" reg="Nandicius">Nandicius</tp:taxon-name-part><tp:taxon-name-part taxon-name-part-type="species" reg="xiefengi">xiefengi</tp:taxon-name-part></tp:taxon-name></italic> sp. nov., <italic><tp:taxon-name><tp:taxon-name-part taxon-name-part-type="genus" reg="Padillothorax">Padillothorax</tp:taxon-name-part><tp:taxon-name-part taxon-name-part-type="species" reg="exilis">exilis</tp:taxon-name-part></tp:taxon-name></italic> (Cao &amp; Li, 2016), <italic><tp:taxon-name><tp:taxon-name-part taxon-name-part-type="genus" reg="Pancorius">Pancorius</tp:taxon-name-part><tp:taxon-name-part taxon-name-part-type="species" reg="yingjiang">yingjiang</tp:taxon-name-part></tp:taxon-name></italic> sp. nov., <italic><tp:taxon-name><tp:taxon-name-part taxon-name-part-type="genus" reg="Siler">Siler</tp:taxon-name-part><tp:taxon-name-part taxon-name-part-type="species" reg="hanoicus">hanoicus</tp:taxon-name-part></tp:taxon-name></italic> Prószyński, 1985, <italic><tp:taxon-name><tp:taxon-name-part taxon-name-part-type="genus" reg="Simaetha">Simaetha</tp:taxon-name-part><tp:taxon-name-part taxon-name-part-type="species" reg="hainan">hainan</tp:taxon-name-part></tp:taxon-name></italic> sp. nov., <italic><tp:taxon-name><tp:taxon-name-part taxon-name-part-type="genus" reg="Synagelides">Synagelides</tp:taxon-name-part><tp:taxon-name-part taxon-name-part-type="species" reg="yidei">yidei</tp:taxon-name-part></tp:taxon-name></italic> sp. nov., and <italic><tp:taxon-name><tp:taxon-name-part taxon-name-part-type="genus" reg="Synagelides">S.</tp:taxon-name-part><tp:taxon-name-part taxon-name-part-type="species" reg="zilongi">zilongi</tp:taxon-name-part></tp:taxon-name></italic> sp. nov.</p></caption><graphic xmlns:xlink="http://www.w3.org/1999/xlink" xlink:href="zookeys-1221-205_article-135640__-g048.jpg" position="float" orientation="portrait" xlink:type="simple" id="oo_1201157.jpg"><uri content-type="original_file" xlink:type="simple">https://binary.pensoft.net/fig/1201157</uri></graphic></fig></tp:treatment-sec><ref-list><ref id="B39"><mixed-citation xmlns:xlink="http://www.w3.org/1999/xlink" xlink:type="simple"><person-group><name name-style="western"><surname>Yang</surname><given-names>ZZ</given-names></name><name name-style="western"><surname>Zhu</surname><given-names>MS</given-names></name><name name-style="western"><surname>Song</surname><given-names>DX</given-names></name></person-group> (<year>2007</year>) <article-title>Report of two new species of the genus <italic><tp:taxon-name><tp:taxon-name-part taxon-name-part-type="genus">Synagelides</tp:taxon-name-part></tp:taxon-name></italic> Strand, 1906 from China (<tp:taxon-name><tp:taxon-name-part taxon-name-part-type="order">Araneae</tp:taxon-name-part></tp:taxon-name>: <tp:taxon-name><tp:taxon-name-part taxon-name-part-type="family">Salticidae</tp:taxon-name-part></tp:taxon-name>).</article-title><source>Journal of Dali University</source><volume>6</volume>(<issue>2</issue>): <fpage>1</fpage>–<lpage>4</lpage>.</mixed-citation></ref></ref-list></tp:taxon-treatment>
