# Supplementary material for: ﻿Taxonomic notes of jumping spiders (Araneae, Salticidae) from Guangxi, Hainan, Sichuan, Xizang and Yunnan, China
Source: Zookeys. 2024 Dec 17;1221:205–77. doi: 10.3897/zookeys.1221.135640 (PMC11669013; doi:10.3897/zookeys.1221.135640)
Supplement: XML Treatment for Yaginumaella [file zookeys.1221.135640-treatment37.xml]

<!DOCTYPE tp:taxon-treatment
  PUBLIC "-//TaxonX//DTD Taxonomic Treatment Publishing DTD v0 20100105//EN" "tax-treatment-NSO.dtd">
<tp:taxon-treatment xmlns:tp="http://www.plazi.org/taxpub"><tp:treatment-meta><kwd-group><label>Taxon classification</label><kwd>
                <named-content content-type="kingdom">Animalia</named-content>
              </kwd><kwd>
                <named-content content-type="order">Araneae</named-content>
              </kwd><kwd>
                <named-content content-type="family">Salticidae</named-content>
              </kwd></kwd-group><mixed-citation publication-type="journal"><person-group><name><surname>Wang</surname><given-names>Cheng</given-names></name><name><surname>Mi</surname><given-names>Xiaoqi</given-names></name><name><surname>Li</surname><given-names>Shuqiang</given-names></name><name><surname>Xu</surname><given-names>Xiang</given-names></name></person-group><article-title>﻿Taxonomic notes of jumping spiders (<tp:taxon-name><tp:taxon-name-part taxon-name-part-type="order">Araneae</tp:taxon-name-part></tp:taxon-name>, <tp:taxon-name><tp:taxon-name-part taxon-name-part-type="family">Salticidae</tp:taxon-name-part></tp:taxon-name>) from Guangxi, Hainan, Sichuan, Xizang and Yunnan, China</article-title><source>Zookeys</source><day>17</day><month>12</month><year>2024</year><volume>1221</volume><fpage>205</fpage><lpage>277</lpage><pub-id pub-id-type="doi">10.3897/zookeys.1221.135640</pub-id></mixed-citation></tp:treatment-meta><tp:nomenclature><label>﻿Genus</label><tp:taxon-name>
              <object-id xmlns:xlink="http://www.w3.org/1999/xlink" content-type="arpha" xlink:type="simple">41D092FB-D241-506E-B08B-2E1888773351</object-id>
              <tp:taxon-name-part taxon-name-part-type="genus" reg="Yaginumaella">Yaginumaella</tp:taxon-name-part>
            </tp:taxon-name><tp:taxon-authority>Prószyński, 1979</tp:taxon-authority></tp:nomenclature><tp:treatment-sec sec-type="type species" id="SECID0ESIDK"><title>Type species.</title><p><italic><tp:taxon-name><tp:taxon-name-part taxon-name-part-type="genus" reg="Pellenes">Pellenes</tp:taxon-name-part><tp:taxon-name-part taxon-name-part-type="species" reg="ususudi">ususudi</tp:taxon-name-part></tp:taxon-name></italic> Yaginuma, 1972; type locality Hidaka District, Hokkaido, Japan.</p></tp:treatment-sec><tp:treatment-sec sec-type="comments" id="SECID0EDJDK"><title>Comments.</title><p><italic><tp:taxon-name><tp:taxon-name-part taxon-name-part-type="genus" reg="Yaginumaella">Yaginumaella</tp:taxon-name-part></tp:taxon-name></italic>, a member of <tp:taxon-name><tp:taxon-name-part taxon-name-part-type="tribe" reg="Plexippini">Plexippini</tp:taxon-name-part></tp:taxon-name> (<xref ref-type="bibr" rid="B18">Maddison 2015</xref>), is represented by 17 species restricted in east, south, and southeast Asia (<xref ref-type="bibr" rid="B35">WSC 2024</xref>). The genus is relatively poorly studied because it has never been widely revised, and more than 35% of species are known only from a single sex (<xref ref-type="bibr" rid="B35">WSC 2024</xref>). Moreover, the relationship between the genus and <italic><tp:taxon-name><tp:taxon-name-part taxon-name-part-type="genus" reg="Ptocasius">Ptocasius</tp:taxon-name-part></tp:taxon-name></italic> Simon, 1885 remains controversial, and thus the generic position of many related species cannot be ultimately confirmed (<xref ref-type="bibr" rid="B15">Logunov 2024</xref>; <xref ref-type="bibr" rid="B32">Wang et al. 2024</xref>).</p></tp:treatment-sec><ref-list><ref id="B18"><mixed-citation xmlns:xlink="http://www.w3.org/1999/xlink" xlink:type="simple"><person-group><name name-style="western"><surname>Maddison</surname><given-names>WP</given-names></name></person-group> (<year>2015</year>) <article-title>A phylogenetic classification of jumping spiders (<tp:taxon-name><tp:taxon-name-part taxon-name-part-type="order">Araneae</tp:taxon-name-part></tp:taxon-name>: <tp:taxon-name><tp:taxon-name-part taxon-name-part-type="family">Salticidae</tp:taxon-name-part></tp:taxon-name>).</article-title><source>The Journal of Arachnology</source><volume>43</volume>(<issue>3</issue>): <fpage>231</fpage>–<lpage>292</lpage>. <ext-link xlink:href="10.1636/arac-43-03-231-292" ext-link-type="doi" xlink:type="simple">https://doi.org/10.1636/arac-43-03-231-292</ext-link></mixed-citation></ref><ref id="B35"><mixed-citation xmlns:xlink="http://www.w3.org/1999/xlink" xlink:type="simple">World Spider Catalog (<year>2024</year>) World Spider Catalog. Version 25.0. Natural History Museum Bern, <ext-link xlink:href="http://wsc.nmbe.ch" ext-link-type="uri" xlink:type="simple">http://wsc.nmbe.ch</ext-link>. [accessed on 3 Jul.2024] <ext-link xlink:href="10.24436/2" ext-link-type="doi" xlink:type="simple">https://doi.org/10.24436/2</ext-link></mixed-citation></ref><ref id="B15"><mixed-citation xmlns:xlink="http://www.w3.org/1999/xlink" xlink:type="simple"><person-group><name name-style="western"><surname>Logunov</surname><given-names>DV</given-names></name></person-group> (<year>2024</year>) <article-title>Jumping spiders (<tp:taxon-name><tp:taxon-name-part taxon-name-part-type="order">Araneae</tp:taxon-name-part></tp:taxon-name>: <tp:taxon-name><tp:taxon-name-part taxon-name-part-type="family">Salticidae</tp:taxon-name-part></tp:taxon-name>) of the BidoupNui Ba National Park, Lam Dong Province, Vietnam.</article-title><source>Arachnology</source><volume>19</volume>(<issue>8</issue>): <fpage>1074</fpage>–<lpage>1099</lpage>. <ext-link xlink:href="10.13156/arac.2024.19.8.1074" ext-link-type="doi" xlink:type="simple">https://doi.org/10.13156/arac.2024.19.8.1074</ext-link></mixed-citation></ref><ref id="B32"><mixed-citation xmlns:xlink="http://www.w3.org/1999/xlink" xlink:type="simple"><person-group><name name-style="western"><surname>Wang</surname><given-names>C</given-names></name><name name-style="western"><surname>Mi</surname><given-names>XQ</given-names></name><name name-style="western"><surname>Li</surname><given-names>S</given-names></name></person-group> (<year>2024</year>) <article-title>Eleven species of jumping spiders from Sichuan, Xizang, and Yunnan, China (<tp:taxon-name><tp:taxon-name-part taxon-name-part-type="order">Araneae</tp:taxon-name-part></tp:taxon-name>, <tp:taxon-name><tp:taxon-name-part taxon-name-part-type="family">Salticidae</tp:taxon-name-part></tp:taxon-name>).</article-title><source>ZooKeys</source><volume>1192</volume>: <fpage>141</fpage>–<lpage>178</lpage>. <ext-link xlink:href="10.3897/zookeys.1192.114589" ext-link-type="doi" xlink:type="simple">https://doi.org/10.3897/zookeys.1192.114589</ext-link></mixed-citation></ref></ref-list></tp:taxon-treatment>
